# Supplementary material for: Comprehensive analysis of microRNAs in breast cancer
Source: BMC Genomics. 2012 Dec 7;13(Suppl 7):S18. doi: 10.1186/1471-2164-13-S7-S18 (PMC3521236; doi:10.1186/1471-2164-13-S7-S18)
Supplement: Additional file 1 — Sequences of primers for miRNA detection [file 1471-2164-13-S7-S18-S1.xls]

## Sheet: Sheet1
Supplementary table 1. primer sequence list
Stem-loop RT primers	sequence 5' to 3'
let-7b-RT	CTCAACTGGTGTCGTGGAGTCGGCAATTCAGTTGAGAACCACAC
let-7c-RT	CTCAACTGGTGTCGTGGAGTCGGCAATTCAGTTGAGAACCATAC
miR-22-RT	CTCAACTGGTGTCGTGGAGTCGGCAATTCAGTTGAGACAGTTCT
miR-125b-RT	CTCAACTGGTGTCGTGGAGTCGGCAATTCAGTTGAGTCACAAGT
miR-143-RT	CTCAACTGGTGTCGTGGAGTCGGCAATTCAGTTGAGGAGCTACA
miR-144-RT	CTCAACTGGTGTCGTGGAGTCGGCAATTCAGTTGAGAGTACATC
miR-193a-5p-RT	CTCAACTGGTGTCGTGGAGTCGGCAATTCAGTTGAGTCATCTCG
miR-193b-RT	CTCAACTGGTGTCGTGGAGTCGGCAATTCAGTTGAGAGCGGGAC
miR-199b-5p-RT	CTCAACTGGTGTCGTGGAGTCGGCAATTCAGTTGAGGAACAGAT
miR-320a-RT	CTCAACTGGTGTCGTGGAGTCGGCAATTCAGTTGAGTCGCCCTC
miR-378-RT	CTCAACTGGTGTCGTGGAGTCGGCAATTCAGTTGAGCCTTCTGA
miR-497-RT	CTCAACTGGTGTCGTGGAGTCGGCAATTCAGTTGAGACAAACCA
miR-99a-RT	CTCAACTGGTGTCGTGGAGTCGGCAATTCAGTTGAGCACAAGAT
miR-141-5p-RT	CTCAACTGGTGTCGTGGAGTCGGCAATTCAGTTGAGCCATCTTT
miR-375-RT	CTCAACTGGTGTCGTGGAGTCGGCAATTCAGTTGAGTCACGCGA
miR-425-RT	CTCAACTGGTGTCGTGGAGTCGGCAATTCAGTTGAGTCAACGGG
miR-203-RT	CTCAACTGGTGTCGTGGAGTCGGCAATTCAGTTGAGCTAGTGGT
miR-342-3p-RT	CTCAACTGGTGTCGTGGAGTCGGCAATTCAGTTGAGACGGGTGC
miR-182-RT	CTCAACTGGTGTCGTGGAGTCGGCAATTCAGTTGAGAGTGTGAG
miR-200b-RT	CTCAACTGGTGTCGTGGAGTCGGCAATTCAGTTGAGTCATCATT
miR-183-RT	CTCAACTGGTGTCGTGGAGTCGGCAATTCAGTTGAGAGTGAATT
miR-423-3p-RT	CTCAACTGGTGTCGTGGAGTCGGCAATTCAGTTGAGACTGAGGG
microRNA sepecific PCR
let-7b-GSF	CGGCGGTGAGGTAGTAGGTTGT
let-7c-GSF	CGGCGGTGAGGTAGTAGGTTGT
miR-22-GSF	CGGCGGAAGCTGCCAGTTGAAG
miR-125b-GSF	CGGCGGTCCCTGAGACCCTAAC
miR-143-GSF	CGGCGGTGAGATGAAGCACTGT
miR-144-GSF	CGGCGGTACAGTATAGATGATG
miR-193a-5p-GSF	CGGCGGTGGGTCTTTGCGGGCG
miR-193b-GSF	CGGCGGAACTGGCCCTCAAAGT
miR-199b-5p-GSF	CGGCGGCCCAGTGTTTAGACTA
miR-320a-GSF	CGGCGGAAAAGCTGGGTTGAGA
miR-378-GSF	CGGCGGACTGGACTTGGAGTCA
miR-497-GSF	CGGCGGCAGCAGCACACTGTGG
miR-99a-GSF	CGGCGGAACCCGTAGATCCGAT
miR-141-5p-GSF	CGGCGGTAACACTGTCTGGTAA
miR-375-GSF	CGGCGGTTTGTTCGTTCGGCTC
miR-425-GSF	CGGCGGAATGACACGATCACTC
miR-203-GSF	CGGCGGGTGAAATGTTTAGGAC
miR-342-3p-GSF	CGGCGGTCTCACACAGAAATCG
miR-182-GSF	CGGCGGTTTGGCAATGGTAGAA
miR-200b-GSF	GGCGGTAATACTGCCTGGTAA
miR-183-GSF	CGGCGGTATGGCACTGGTAGAA
miR-423-3p-GSF	CGGCGGAGCTCGGTCTGAGGCC
Arm selection specific primers
miR-324-5p-RT	CTCAACTGGTGTCGTGGAGTCGGCAATTCAGTTGAGACACCAAT
miR-324-3p-RT	CTCAACTGGTGTCGTGGAGTCGGCAATTCAGTTGAGCCAGCAGC
miR-455-5p-RT	CTCAACTGGTGTCGTGGAGTCGGCAATTCAGTTGAGCGATGTAG
miR-455-3p-RT	CTCAACTGGTGTCGTGGAGTCGGCAATTCAGTTGAGGTGTATAT
miR-324-5p-GSF	CGGCGGCGCATCCCCTAGGGCA
miR-324-3p-GSF	CGGCGGACTGCCCCAGGTGCTG
miR-455-5p-GSF	CGGCGGTATGTGCCTTTGGAC
miR-455-3p-GSF	CGGCGGGCAGTCCATGGGCAT
