# Supplementary material for: Comprehensive analysis of microRNAs in breast cancer
Source: BMC Genomics. 2012 Dec 7;13(Suppl 7):S18. doi: 10.1186/1471-2164-13-S7-S18 (PMC3521236; doi:10.1186/1471-2164-13-S7-S18)
Supplement: Additional file 6 — Mapping information of miRNA reads to pre-miRNAs in all libraries. [file 1471-2164-13-S7-S18-S6.txt]

>hsa-let-7a-1	MA:6-27;mi:57-77	Normal
ugggaUGAGGUAGUAGGUUGUAUAGUUuuagggucacacccaccacugggagauaaCUAUACAAUCUACUGUCUUUCcua
-----UGAGGUAGUAGGUUGUAU---------------------------------------------------------	908	0,-4
-----UGAGGUAGUAGGUUGUAUu--------------------------------------------------------	23	0,-4
-----UGAGGUAGUAGGUUGUAUA--------------------------------------------------------	333	0,-3
-----UGAGGUAGUAGGUUGUAUAa-------------------------------------------------------	178	0,-3
-----UGAGGUAGUAGGUUGUAUAaa------------------------------------------------------	59	0,-3
-----UGAGGUAGUAGGUUGUAUAau------------------------------------------------------	17	0,-3
-----UGAGGUAGUAGGUUGUAUAc-------------------------------------------------------	2	0,-3
-----UGAGGUAGUAGGUUGUAUAu-------------------------------------------------------	21	0,-3
-----UGAGGUAGUAGGUUGUAUAuu------------------------------------------------------	42	0,-3
-----UGAGGUAGUAGGUUGUAUAG-------------------------------------------------------	2339	0,-2
-----UGAGGUAGUAGGUUGUAUAGa------------------------------------------------------	584	0,-2
-----UGAGGUAGUAGGUUGUAUAGaa-----------------------------------------------------	151	0,-2
-----UGAGGUAGUAGGUUGUAUAGau-----------------------------------------------------	29	0,-2
-----UGAGGUAGUAGGUUGUAUAGc------------------------------------------------------	18	0,-2
-----UGAGGUAGUAGGUUGUAUAGg------------------------------------------------------	15	0,-2
-----UGAGGUAGUAGGUUGUAUAGU------------------------------------------------------	17074	0,-1
-----UGAGGUAGUAGGUUGUAUAGUa-----------------------------------------------------	708	0,-1
-----UGAGGUAGUAGGUUGUAUAGUaa----------------------------------------------------	288	0,-1
-----UGAGGUAGUAGGUUGUAUAGUau----------------------------------------------------	79	0,-1
-----UGAGGUAGUAGGUUGUAUAGUc-----------------------------------------------------	69	0,-1
-----UGAGGUAGUAGGUUGUAUAGUg-----------------------------------------------------	29	0,-1
-----UGAGGUAGUAGGUUGUAUAGUU-----------------------------------------------------	39963	0,0
-----UGAGGUAGUAGGUUGUAUAGUUa----------------------------------------------------	1588	0,0
-----UGAGGUAGUAGGUUGUAUAGUUaa---------------------------------------------------	67	0,0
-----UGAGGUAGUAGGUUGUAUAGUUau---------------------------------------------------	18	0,0
-----UGAGGUAGUAGGUUGUAUAGUUc----------------------------------------------------	19	0,0
-----UGAGGUAGUAGGUUGUAUAGUUg----------------------------------------------------	157	0,0
-----UGAGGUAGUAGGUUGUAUAGUUU----------------------------------------------------	1634	0,1
-----UGAGGUAGUAGGUUGUAUAGUUUU---------------------------------------------------	8	0,2
------GAGGUAGUAGGUUGUAUA--------------------------------------------------------	5	1,-3
------GAGGUAGUAGGUUGUAUAuu------------------------------------------------------	2	1,-3
------GAGGUAGUAGGUUGUAUAG-------------------------------------------------------	54	1,-2
------GAGGUAGUAGGUUGUAUAGa------------------------------------------------------	14	1,-2
------GAGGUAGUAGGUUGUAUAGU------------------------------------------------------	420	1,-1
------GAGGUAGUAGGUUGUAUAGUa-----------------------------------------------------	14	1,-1
------GAGGUAGUAGGUUGUAUAGUaa----------------------------------------------------	2	1,-1
------GAGGUAGUAGGUUGUAUAGUU-----------------------------------------------------	964	1,0
------GAGGUAGUAGGUUGUAUAGUUa----------------------------------------------------	39	1,0
------GAGGUAGUAGGUUGUAUAGUUg----------------------------------------------------	10	1,0
------GAGGUAGUAGGUUGUAUAGUUU----------------------------------------------------	28	1,1
-------AGGUAGUAGGUUGUAUAGU------------------------------------------------------	5	2,-1
-------AGGUAGUAGGUUGUAUAGUU-----------------------------------------------------	26	2,0
--------------------------------------------------------CUAUACAAUCUACUGUCUU-----	6	0,-2
--------------------------------------------------------CUAUACAAUCUACUGUCUUU----	146	0,-1
--------------------------------------------------------CUAUACAAUCUACUGUCUUUC---	61	0,0
--------------------------------------------------------CUAUACAAUCUACUGUCUUUCu--	82	0,0
--------------------------------------------------------CUAUACAAUCUACUGUCUUUCC--	33	0,1
--------------------------------------------------------CUAUACAAUCUACUGUCUUUCCa-	7	0,1
---------------------------------------------------------UAUACAAUCUACUGUCUUU----	4	1,-1
---------------------------------------------------------UAUACAAUCUACUGUCUUUC---	5	1,0
----------------------------------------------------------AUACAAUCUACUGUCUUU----	2	2,-1
>hsa-let-7a-2	MA:5-26;mi:50-71	Normal
agguUGAGGUAGUAGGUUGUAUAGUUuagaauuacaucaagggagauaaCUGUACAGCCUCCUAGCUUUCCu
----UGAGGUAGUAGGUUGUAU--------------------------------------------------	908	0,-4
----UGAGGUAGUAGGUUGUAUu-------------------------------------------------	23	0,-4
----UGAGGUAGUAGGUUGUAUA-------------------------------------------------	333	0,-3
----UGAGGUAGUAGGUUGUAUAa------------------------------------------------	178	0,-3
----UGAGGUAGUAGGUUGUAUAaa-----------------------------------------------	59	0,-3
----UGAGGUAGUAGGUUGUAUAau-----------------------------------------------	17	0,-3
----UGAGGUAGUAGGUUGUAUAc------------------------------------------------	2	0,-3
----UGAGGUAGUAGGUUGUAUAu------------------------------------------------	21	0,-3
----UGAGGUAGUAGGUUGUAUAuu-----------------------------------------------	42	0,-3
----UGAGGUAGUAGGUUGUAUAG------------------------------------------------	2339	0,-2
----UGAGGUAGUAGGUUGUAUAGa-----------------------------------------------	584	0,-2
----UGAGGUAGUAGGUUGUAUAGaa----------------------------------------------	151	0,-2
----UGAGGUAGUAGGUUGUAUAGau----------------------------------------------	29	0,-2
----UGAGGUAGUAGGUUGUAUAGc-----------------------------------------------	18	0,-2
----UGAGGUAGUAGGUUGUAUAGg-----------------------------------------------	15	0,-2
----UGAGGUAGUAGGUUGUAUAGU-----------------------------------------------	17074	0,-1
----UGAGGUAGUAGGUUGUAUAGUa----------------------------------------------	708	0,-1
----UGAGGUAGUAGGUUGUAUAGUaa---------------------------------------------	288	0,-1
----UGAGGUAGUAGGUUGUAUAGUau---------------------------------------------	79	0,-1
----UGAGGUAGUAGGUUGUAUAGUc----------------------------------------------	69	0,-1
----UGAGGUAGUAGGUUGUAUAGUg----------------------------------------------	29	0,-1
----UGAGGUAGUAGGUUGUAUAGUU----------------------------------------------	39963	0,0
----UGAGGUAGUAGGUUGUAUAGUUa---------------------------------------------	1588	0,0
----UGAGGUAGUAGGUUGUAUAGUUaa--------------------------------------------	67	0,0
----UGAGGUAGUAGGUUGUAUAGUUau--------------------------------------------	18	0,0
----UGAGGUAGUAGGUUGUAUAGUUc---------------------------------------------	19	0,0
----UGAGGUAGUAGGUUGUAUAGUUg---------------------------------------------	157	0,0
----UGAGGUAGUAGGUUGUAUAGUUU---------------------------------------------	1634	0,1
----UGAGGUAGUAGGUUGUAUAGUUUA--------------------------------------------	2	0,2
-----GAGGUAGUAGGUUGUAUA-------------------------------------------------	5	1,-3
-----GAGGUAGUAGGUUGUAUAuu-----------------------------------------------	2	1,-3
-----GAGGUAGUAGGUUGUAUAG------------------------------------------------	54	1,-2
-----GAGGUAGUAGGUUGUAUAGa-----------------------------------------------	14	1,-2
-----GAGGUAGUAGGUUGUAUAGU-----------------------------------------------	420	1,-1
-----GAGGUAGUAGGUUGUAUAGUa----------------------------------------------	14	1,-1
-----GAGGUAGUAGGUUGUAUAGUaa---------------------------------------------	2	1,-1
-----GAGGUAGUAGGUUGUAUAGUU----------------------------------------------	964	1,0
-----GAGGUAGUAGGUUGUAUAGUUa---------------------------------------------	39	1,0
-----GAGGUAGUAGGUUGUAUAGUUg---------------------------------------------	10	1,0
-----GAGGUAGUAGGUUGUAUAGUUU---------------------------------------------	28	1,1
------AGGUAGUAGGUUGUAUAGU-----------------------------------------------	5	2,-1
------AGGUAGUAGGUUGUAUAGUU----------------------------------------------	26	2,0
-------------------------------------------------CUGUACAGCCUCCUAGCUUUC--	2	0,-1
-------------------------------------------------CUGUACAGCCUCCUAGCUUUCC-	2	0,0
>hsa-let-7a-3	MA:4-25;mi:52-72	Normal
gggUGAGGUAGUAGGUUGUAUAGUUuggggcucugcccugcuaugggauaaCUAUACAAUCUACUGUCUUUCcu
--GUGAGGUAGUAGGUUGUAU-----------------------------------------------------	2	-1,-4
--GUGAGGUAGUAGGUUGUAUAG---------------------------------------------------	5	-1,-2
--GUGAGGUAGUAGGUUGUAUAGU--------------------------------------------------	61	-1,-1
--GUGAGGUAGUAGGUUGUAUAGUa-------------------------------------------------	2	-1,-1
--GUGAGGUAGUAGGUUGUAUAGUU-------------------------------------------------	43	-1,0
---UGAGGUAGUAGGUUGUAU-----------------------------------------------------	908	0,-4
---UGAGGUAGUAGGUUGUAUu----------------------------------------------------	23	0,-4
---UGAGGUAGUAGGUUGUAUA----------------------------------------------------	333	0,-3
---UGAGGUAGUAGGUUGUAUAa---------------------------------------------------	178	0,-3
---UGAGGUAGUAGGUUGUAUAaa--------------------------------------------------	59	0,-3
---UGAGGUAGUAGGUUGUAUAau--------------------------------------------------	17	0,-3
---UGAGGUAGUAGGUUGUAUAc---------------------------------------------------	2	0,-3
---UGAGGUAGUAGGUUGUAUAu---------------------------------------------------	21	0,-3
---UGAGGUAGUAGGUUGUAUAuu--------------------------------------------------	42	0,-3
---UGAGGUAGUAGGUUGUAUAG---------------------------------------------------	2339	0,-2
---UGAGGUAGUAGGUUGUAUAGa--------------------------------------------------	584	0,-2
---UGAGGUAGUAGGUUGUAUAGaa-------------------------------------------------	151	0,-2
---UGAGGUAGUAGGUUGUAUAGau-------------------------------------------------	29	0,-2
---UGAGGUAGUAGGUUGUAUAGc--------------------------------------------------	18	0,-2
---UGAGGUAGUAGGUUGUAUAGg--------------------------------------------------	15	0,-2
---UGAGGUAGUAGGUUGUAUAGU--------------------------------------------------	17074	0,-1
---UGAGGUAGUAGGUUGUAUAGUa-------------------------------------------------	708	0,-1
---UGAGGUAGUAGGUUGUAUAGUaa------------------------------------------------	288	0,-1
---UGAGGUAGUAGGUUGUAUAGUau------------------------------------------------	79	0,-1
---UGAGGUAGUAGGUUGUAUAGUc-------------------------------------------------	69	0,-1
---UGAGGUAGUAGGUUGUAUAGUg-------------------------------------------------	29	0,-1
---UGAGGUAGUAGGUUGUAUAGUU-------------------------------------------------	39963	0,0
---UGAGGUAGUAGGUUGUAUAGUUa------------------------------------------------	1588	0,0
---UGAGGUAGUAGGUUGUAUAGUUaa-----------------------------------------------	67	0,0
---UGAGGUAGUAGGUUGUAUAGUUau-----------------------------------------------	18	0,0
---UGAGGUAGUAGGUUGUAUAGUUc------------------------------------------------	19	0,0
---UGAGGUAGUAGGUUGUAUAGUUg------------------------------------------------	157	0,0
---UGAGGUAGUAGGUUGUAUAGUUU------------------------------------------------	1634	0,1
----GAGGUAGUAGGUUGUAUA----------------------------------------------------	5	1,-3
----GAGGUAGUAGGUUGUAUAuu--------------------------------------------------	2	1,-3
----GAGGUAGUAGGUUGUAUAG---------------------------------------------------	54	1,-2
----GAGGUAGUAGGUUGUAUAGa--------------------------------------------------	14	1,-2
----GAGGUAGUAGGUUGUAUAGU--------------------------------------------------	420	1,-1
----GAGGUAGUAGGUUGUAUAGUa-------------------------------------------------	14	1,-1
----GAGGUAGUAGGUUGUAUAGUaa------------------------------------------------	2	1,-1
----GAGGUAGUAGGUUGUAUAGUU-------------------------------------------------	964	1,0
----GAGGUAGUAGGUUGUAUAGUUa------------------------------------------------	39	1,0
----GAGGUAGUAGGUUGUAUAGUUg------------------------------------------------	10	1,0
----GAGGUAGUAGGUUGUAUAGUUU------------------------------------------------	28	1,1
-----AGGUAGUAGGUUGUAUAGU--------------------------------------------------	5	2,-1
-----AGGUAGUAGGUUGUAUAGUU-------------------------------------------------	26	2,0
---------------------------------------------------CUAUACAAUCUACUGUCUU----	6	0,-2
---------------------------------------------------CUAUACAAUCUACUGUCUUU---	146	0,-1
---------------------------------------------------CUAUACAAUCUACUGUCUUUC--	61	0,0
---------------------------------------------------CUAUACAAUCUACUGUCUUUCu-	82	0,0
---------------------------------------------------CUAUACAAUCUACUGUCUUUCC-	33	0,1
---------------------------------------------------CUAUACAAUCUACUGUCUUUCCa	7	0,1
----------------------------------------------------UAUACAAUCUACUGUCUUU---	4	1,-1
----------------------------------------------------UAUACAAUCUACUGUCUUUC--	5	1,0
-----------------------------------------------------AUACAAUCUACUGUCUUU---	2	2,-1
>hsa-let-7b	MA:6-27;mi:60-81	Normal
cggggUGAGGUAGUAGGUUGUGUGGUUucagggcagugauguugccccucggaagauaaCUAUACAACCUACUGCCUUCCCug
----GUGAGGUAGUAGGUUGUGUGGUU--------------------------------------------------------	2	-1,0
-----UGAGGUAGUAGGUUGUGU------------------------------------------------------------	985	0,-4
-----UGAGGUAGUAGGUUGUGUa-----------------------------------------------------------	5	0,-4
-----UGAGGUAGUAGGUUGUGUaa----------------------------------------------------------	64	0,-4
-----UGAGGUAGUAGGUUGUGUau----------------------------------------------------------	5	0,-4
-----UGAGGUAGUAGGUUGUGUu-----------------------------------------------------------	7	0,-4
-----UGAGGUAGUAGGUUGUGUG-----------------------------------------------------------	668	0,-3
-----UGAGGUAGUAGGUUGUGUGa----------------------------------------------------------	778	0,-3
-----UGAGGUAGUAGGUUGUGUGaa---------------------------------------------------------	165	0,-3
-----UGAGGUAGUAGGUUGUGUGau---------------------------------------------------------	34	0,-3
-----UGAGGUAGUAGGUUGUGUGc----------------------------------------------------------	5	0,-3
-----UGAGGUAGUAGGUUGUGUGu----------------------------------------------------------	204	0,-3
-----UGAGGUAGUAGGUUGUGUGuu---------------------------------------------------------	39	0,-3
-----UGAGGUAGUAGGUUGUGUGG----------------------------------------------------------	4164	0,-2
-----UGAGGUAGUAGGUUGUGUGGa---------------------------------------------------------	673	0,-2
-----UGAGGUAGUAGGUUGUGUGGaa--------------------------------------------------------	574	0,-2
-----UGAGGUAGUAGGUUGUGUGGau--------------------------------------------------------	66	0,-2
-----UGAGGUAGUAGGUUGUGUGGc---------------------------------------------------------	13	0,-2
-----UGAGGUAGUAGGUUGUGUGGg---------------------------------------------------------	2	0,-2
-----UGAGGUAGUAGGUUGUGUGGU---------------------------------------------------------	12453	0,-1
-----UGAGGUAGUAGGUUGUGUGGUa--------------------------------------------------------	1694	0,-1
-----UGAGGUAGUAGGUUGUGUGGUaa-------------------------------------------------------	1573	0,-1
-----UGAGGUAGUAGGUUGUGUGGUau-------------------------------------------------------	1646	0,-1
-----UGAGGUAGUAGGUUGUGUGGUc--------------------------------------------------------	74	0,-1
-----UGAGGUAGUAGGUUGUGUGGUg--------------------------------------------------------	53	0,-1
-----UGAGGUAGUAGGUUGUGUGGUU--------------------------------------------------------	39775	0,0
-----UGAGGUAGUAGGUUGUGUGGUUa-------------------------------------------------------	3465	0,0
-----UGAGGUAGUAGGUUGUGUGGUUaa------------------------------------------------------	585	0,0
-----UGAGGUAGUAGGUUGUGUGGUUau------------------------------------------------------	883	0,0
-----UGAGGUAGUAGGUUGUGUGGUUc-------------------------------------------------------	67	0,0
-----UGAGGUAGUAGGUUGUGUGGUUg-------------------------------------------------------	315	0,0
-----UGAGGUAGUAGGUUGUGUGGUUU-------------------------------------------------------	15795	0,1
-----UGAGGUAGUAGGUUGUGUGGUUUa------------------------------------------------------	140	0,1
-----UGAGGUAGUAGGUUGUGUGGUUUaa-----------------------------------------------------	23	0,1
-----UGAGGUAGUAGGUUGUGUGGUUUau-----------------------------------------------------	26	0,1
-----UGAGGUAGUAGGUUGUGUGGUUUg------------------------------------------------------	13	0,1
-----UGAGGUAGUAGGUUGUGUGGUUUu------------------------------------------------------	1416	0,1
-----UGAGGUAGUAGGUUGUGUGGUUUuu-----------------------------------------------------	99	0,1
-----UGAGGUAGUAGGUUGUGUGGUUUC------------------------------------------------------	11	0,2
------GAGGUAGUAGGUUGUGUG-----------------------------------------------------------	9	1,-3
------GAGGUAGUAGGUUGUGUGa----------------------------------------------------------	7	1,-3
------GAGGUAGUAGGUUGUGUGau---------------------------------------------------------	2	1,-3
------GAGGUAGUAGGUUGUGUGuu---------------------------------------------------------	2	1,-3
------GAGGUAGUAGGUUGUGUGG----------------------------------------------------------	106	1,-2
------GAGGUAGUAGGUUGUGUGGa---------------------------------------------------------	4	1,-2
------GAGGUAGUAGGUUGUGUGGaa--------------------------------------------------------	3	1,-2
------GAGGUAGUAGGUUGUGUGGU---------------------------------------------------------	301	1,-1
------GAGGUAGUAGGUUGUGUGGUa--------------------------------------------------------	55	1,-1
------GAGGUAGUAGGUUGUGUGGUaa-------------------------------------------------------	30	1,-1
------GAGGUAGUAGGUUGUGUGGUau-------------------------------------------------------	40	1,-1
------GAGGUAGUAGGUUGUGUGGUc--------------------------------------------------------	3	1,-1
------GAGGUAGUAGGUUGUGUGGUU--------------------------------------------------------	1042	1,0
------GAGGUAGUAGGUUGUGUGGUUa-------------------------------------------------------	95	1,0
------GAGGUAGUAGGUUGUGUGGUUaa------------------------------------------------------	17	1,0
------GAGGUAGUAGGUUGUGUGGUUau------------------------------------------------------	25	1,0
------GAGGUAGUAGGUUGUGUGGUUg-------------------------------------------------------	5	1,0
------GAGGUAGUAGGUUGUGUGGUUU-------------------------------------------------------	369	1,1
------GAGGUAGUAGGUUGUGUGGUUUa------------------------------------------------------	2	1,1
------GAGGUAGUAGGUUGUGUGGUUUu------------------------------------------------------	42	1,1
------GAGGUAGUAGGUUGUGUGGUUUuu-----------------------------------------------------	5	1,1
-------AGGUAGUAGGUUGUGUGG----------------------------------------------------------	3	2,-2
-------AGGUAGUAGGUUGUGUGGU---------------------------------------------------------	17	2,-1
-------AGGUAGUAGGUUGUGUGGUU--------------------------------------------------------	41	2,0
-------AGGUAGUAGGUUGUGUGGUUU-------------------------------------------------------	19	2,1
-----------------------------------------------------------CUAUACAACCUACUGCCUUC----	91	0,-2
-----------------------------------------------------------CUAUACAACCUACUGCCUUCu---	21	0,-2
-----------------------------------------------------------CUAUACAACCUACUGCCUUCC---	102	0,-1
-----------------------------------------------------------CUAUACAACCUACUGCCUUCCa--	4	0,-1
-----------------------------------------------------------CUAUACAACCUACUGCCUUCCu--	87	0,-1
------------------------------------------------------------UAUACAACCUACUGCCUUC----	2	1,-2
------------------------------------------------------------UAUACAACCUACUGCCUUCu---	3	1,-2
------------------------------------------------------------UAUACAACCUACUGCCUUCC---	2	1,-1
------------------------------------------------------------UAUACAACCUACUGCCUUCCu--	7	1,-1
>hsa-let-7c	5pM:11-32	Normal
gcauccggguUGAGGUAGUAGGUUGUAUGGUUuagaguuacacccugggaguuaacuguacaaccuucuagcuuuccuuggagc
--------GUUGAGGUAGUAGGUUGUAUGGU-----------------------------------------------------	4	-2,-1
---------UUGAGGUAGUAGGUUGUAUGG------------------------------------------------------	2	-1,-2
---------UUGAGGUAGUAGGUUGUAUGGU-----------------------------------------------------	43	-1,-1
---------UUGAGGUAGUAGGUUGUAUGGUU----------------------------------------------------	31	-1,0
----------UGAGGUAGUAGGUUGUAU--------------------------------------------------------	908	0,-4
----------UGAGGUAGUAGGUUGUAUu-------------------------------------------------------	23	0,-4
----------UGAGGUAGUAGGUUGUAUG-------------------------------------------------------	89	0,-3
----------UGAGGUAGUAGGUUGUAUGa------------------------------------------------------	42	0,-3
----------UGAGGUAGUAGGUUGUAUGaa-----------------------------------------------------	8	0,-3
----------UGAGGUAGUAGGUUGUAUGau-----------------------------------------------------	5	0,-3
----------UGAGGUAGUAGGUUGUAUGu------------------------------------------------------	4	0,-3
----------UGAGGUAGUAGGUUGUAUGuu-----------------------------------------------------	3	0,-3
----------UGAGGUAGUAGGUUGUAUGG------------------------------------------------------	329	0,-2
----------UGAGGUAGUAGGUUGUAUGGa-----------------------------------------------------	74	0,-2
----------UGAGGUAGUAGGUUGUAUGGaa----------------------------------------------------	56	0,-2
----------UGAGGUAGUAGGUUGUAUGGU-----------------------------------------------------	2196	0,-1
----------UGAGGUAGUAGGUUGUAUGGUa----------------------------------------------------	537	0,-1
----------UGAGGUAGUAGGUUGUAUGGUaa---------------------------------------------------	214	0,-1
----------UGAGGUAGUAGGUUGUAUGGUau---------------------------------------------------	82	0,-1
----------UGAGGUAGUAGGUUGUAUGGUc----------------------------------------------------	16	0,-1
----------UGAGGUAGUAGGUUGUAUGGUg----------------------------------------------------	13	0,-1
----------UGAGGUAGUAGGUUGUAUGGUU----------------------------------------------------	14477	0,0
----------UGAGGUAGUAGGUUGUAUGGUUa---------------------------------------------------	804	0,0
----------UGAGGUAGUAGGUUGUAUGGUUaa--------------------------------------------------	49	0,0
----------UGAGGUAGUAGGUUGUAUGGUUau--------------------------------------------------	42	0,0
----------UGAGGUAGUAGGUUGUAUGGUUc---------------------------------------------------	13	0,0
----------UGAGGUAGUAGGUUGUAUGGUUg---------------------------------------------------	59	0,0
----------UGAGGUAGUAGGUUGUAUGGUUU---------------------------------------------------	844	0,1
----------UGAGGUAGUAGGUUGUAUGGUUUu--------------------------------------------------	12	0,1
----------UGAGGUAGUAGGUUGUAUGGUUUA--------------------------------------------------	4	0,2
-----------GAGGUAGUAGGUUGUAUGG------------------------------------------------------	4	1,-2
-----------GAGGUAGUAGGUUGUAUGGU-----------------------------------------------------	59	1,-1
-----------GAGGUAGUAGGUUGUAUGGUa----------------------------------------------------	16	1,-1
-----------GAGGUAGUAGGUUGUAUGGUaa---------------------------------------------------	6	1,-1
-----------GAGGUAGUAGGUUGUAUGGUU----------------------------------------------------	367	1,0
-----------GAGGUAGUAGGUUGUAUGGUUa---------------------------------------------------	17	1,0
-----------GAGGUAGUAGGUUGUAUGGUUU---------------------------------------------------	19	1,1
------------AGGUAGUAGGUUGUAUGGUU----------------------------------------------------	9	2,0
-------------------------------------------------------CUGUACAACCUUCUAGCUUUCC-------	7
>hsa-let-7d	MA:8-29;mi:62-83	Normal
ccuaggaAGAGGUAGUAGGUUGCAUAGUUuuagggcagggauuuugcccacaaggagguaaCUAUACGACCUGCUGCCUUUCUuagg
-------AGAGGUAGUAGGUUGCAU--------------------------------------------------------------	58	0,-4
-------AGAGGUAGUAGGUUGCAUA-------------------------------------------------------------	41	0,-3
-------AGAGGUAGUAGGUUGCAUAa------------------------------------------------------------	19	0,-3
-------AGAGGUAGUAGGUUGCAUAaa-----------------------------------------------------------	4	0,-3
-------AGAGGUAGUAGGUUGCAUAau-----------------------------------------------------------	3	0,-3
-------AGAGGUAGUAGGUUGCAUAu------------------------------------------------------------	2	0,-3
-------AGAGGUAGUAGGUUGCAUAG------------------------------------------------------------	396	0,-2
-------AGAGGUAGUAGGUUGCAUAGa-----------------------------------------------------------	120	0,-2
-------AGAGGUAGUAGGUUGCAUAGaa----------------------------------------------------------	22	0,-2
-------AGAGGUAGUAGGUUGCAUAGau----------------------------------------------------------	2	0,-2
-------AGAGGUAGUAGGUUGCAUAGc-----------------------------------------------------------	2	0,-2
-------AGAGGUAGUAGGUUGCAUAGU-----------------------------------------------------------	2239	0,-1
-------AGAGGUAGUAGGUUGCAUAGUa----------------------------------------------------------	54	0,-1
-------AGAGGUAGUAGGUUGCAUAGUaa---------------------------------------------------------	40	0,-1
-------AGAGGUAGUAGGUUGCAUAGUau---------------------------------------------------------	11	0,-1
-------AGAGGUAGUAGGUUGCAUAGUU----------------------------------------------------------	4987	0,0
-------AGAGGUAGUAGGUUGCAUAGUUa---------------------------------------------------------	131	0,0
-------AGAGGUAGUAGGUUGCAUAGUUaa--------------------------------------------------------	13	0,0
-------AGAGGUAGUAGGUUGCAUAGUUau--------------------------------------------------------	2	0,0
-------AGAGGUAGUAGGUUGCAUAGUUc---------------------------------------------------------	3	0,0
-------AGAGGUAGUAGGUUGCAUAGUUg---------------------------------------------------------	31	0,0
-------AGAGGUAGUAGGUUGCAUAGUUU---------------------------------------------------------	327	0,1
-------AGAGGUAGUAGGUUGCAUAGUUUU--------------------------------------------------------	2	0,2
--------GAGGUAGUAGGUUGCAUAG------------------------------------------------------------	11	1,-2
--------GAGGUAGUAGGUUGCAUAGaa----------------------------------------------------------	2	1,-2
--------GAGGUAGUAGGUUGCAUAGU-----------------------------------------------------------	76	1,-1
--------GAGGUAGUAGGUUGCAUAGUa----------------------------------------------------------	2	1,-1
--------GAGGUAGUAGGUUGCAUAGUU----------------------------------------------------------	117	1,0
--------GAGGUAGUAGGUUGCAUAGUUa---------------------------------------------------------	4	1,0
--------GAGGUAGUAGGUUGCAUAGUUU---------------------------------------------------------	7	1,1
---------AGGUAGUAGGUUGCAUAGUU----------------------------------------------------------	2	2,0
-------------------------------------------------------------CUAUACGACCUGCUGCCUUU------	37	0,-2
-------------------------------------------------------------CUAUACGACCUGCUGCCUUUC-----	29	0,-1
-------------------------------------------------------------CUAUACGACCUGCUGCCUUUCa----	4	0,-1
-------------------------------------------------------------CUAUACGACCUGCUGCCUUUCU----	160	0,0
-------------------------------------------------------------CUAUACGACCUGCUGCCUUUCUU---	2	0,1
--------------------------------------------------------------UAUACGACCUGCUGCCUUU------	2	1,-2
--------------------------------------------------------------UAUACGACCUGCUGCCUUUC-----	2	1,-1
--------------------------------------------------------------UAUACGACCUGCUGCCUUUCU----	6	1,0
>hsa-let-7e	MA:8-29;mi:53-74	Normal
cccgggcUGAGGUAGGAGGUUGUAUAGUUgaggaggacacccaaggagaucaCUAUACGGCCUCCUAGCUUUCCccagg
------CUGAGGUAGGAGGUUGUAUAGU---------------------------------------------------	2	-1,-1
------CUGAGGUAGGAGGUUGUAUAGUU--------------------------------------------------	2	-1,0
-------UGAGGUAGGAGGUUGUAU------------------------------------------------------	40	0,-4
-------UGAGGUAGGAGGUUGUAUA-----------------------------------------------------	5	0,-3
-------UGAGGUAGGAGGUUGUAUAa----------------------------------------------------	11	0,-3
-------UGAGGUAGGAGGUUGUAUAau---------------------------------------------------	2	0,-3
-------UGAGGUAGGAGGUUGUAUAG----------------------------------------------------	110	0,-2
-------UGAGGUAGGAGGUUGUAUAGa---------------------------------------------------	65	0,-2
-------UGAGGUAGGAGGUUGUAUAGaa--------------------------------------------------	28	0,-2
-------UGAGGUAGGAGGUUGUAUAGau--------------------------------------------------	2	0,-2
-------UGAGGUAGGAGGUUGUAUAGc---------------------------------------------------	2	0,-2
-------UGAGGUAGGAGGUUGUAUAGU---------------------------------------------------	796	0,-1
-------UGAGGUAGGAGGUUGUAUAGUa--------------------------------------------------	56	0,-1
-------UGAGGUAGGAGGUUGUAUAGUaa-------------------------------------------------	42	0,-1
-------UGAGGUAGGAGGUUGUAUAGUau-------------------------------------------------	17	0,-1
-------UGAGGUAGGAGGUUGUAUAGUc--------------------------------------------------	2	0,-1
-------UGAGGUAGGAGGUUGUAUAGUU--------------------------------------------------	1702	0,0
-------UGAGGUAGGAGGUUGUAUAGUUa-------------------------------------------------	125	0,0
-------UGAGGUAGGAGGUUGUAUAGUUaa------------------------------------------------	10	0,0
-------UGAGGUAGGAGGUUGUAUAGUUau------------------------------------------------	2	0,0
-------UGAGGUAGGAGGUUGUAUAGUUu-------------------------------------------------	180	0,0
-------UGAGGUAGGAGGUUGUAUAGUUuu------------------------------------------------	2	0,0
-------UGAGGUAGGAGGUUGUAUAGUUG-------------------------------------------------	38	0,1
-------UGAGGUAGGAGGUUGUAUAGUUGu------------------------------------------------	7	0,1
-------UGAGGUAGGAGGUUGUAUAGUUGA------------------------------------------------	4	0,2
--------GAGGUAGGAGGUUGUAUAGU---------------------------------------------------	11	1,-1
--------GAGGUAGGAGGUUGUAUAGUU--------------------------------------------------	37	1,0
--------GAGGUAGGAGGUUGUAUAGUUu-------------------------------------------------	4	1,0
----------------------------------------------------CUAUACGGCCUCCUAGCUUUC------	2	0,-1
----------------------------------------------------CUAUACGGCCUCCUAGCUUUCC-----	9	0,0
>hsa-let-7f-1	MA:7-28;mi:63-84	Normal
ucagagUGAGGUAGUAGAUUGUAUAGUUgugggguagugauuuuacccuguucaggagauaaCUAUACAAUCUAUUGCCUUCCCuga
------UGAGGUAGUAGAUUGUAU---------------------------------------------------------------	744	0,-4
------UGAGGUAGUAGAUUGUAUA--------------------------------------------------------------	301	0,-3
------UGAGGUAGUAGAUUGUAUAa-------------------------------------------------------------	132	0,-3
------UGAGGUAGUAGAUUGUAUAaa------------------------------------------------------------	36	0,-3
------UGAGGUAGUAGAUUGUAUAau------------------------------------------------------------	11	0,-3
------UGAGGUAGUAGAUUGUAUAc-------------------------------------------------------------	2	0,-3
------UGAGGUAGUAGAUUGUAUAu-------------------------------------------------------------	12	0,-3
------UGAGGUAGUAGAUUGUAUAuu------------------------------------------------------------	33	0,-3
------UGAGGUAGUAGAUUGUAUAG-------------------------------------------------------------	2099	0,-2
------UGAGGUAGUAGAUUGUAUAGa------------------------------------------------------------	341	0,-2
------UGAGGUAGUAGAUUGUAUAGaa-----------------------------------------------------------	61	0,-2
------UGAGGUAGUAGAUUGUAUAGau-----------------------------------------------------------	8	0,-2
------UGAGGUAGUAGAUUGUAUAGc------------------------------------------------------------	8	0,-2
------UGAGGUAGUAGAUUGUAUAGg------------------------------------------------------------	17	0,-2
------UGAGGUAGUAGAUUGUAUAGU------------------------------------------------------------	12747	0,-1
------UGAGGUAGUAGAUUGUAUAGUa-----------------------------------------------------------	378	0,-1
------UGAGGUAGUAGAUUGUAUAGUaa----------------------------------------------------------	178	0,-1
------UGAGGUAGUAGAUUGUAUAGUau----------------------------------------------------------	22	0,-1
------UGAGGUAGUAGAUUGUAUAGUc-----------------------------------------------------------	49	0,-1
------UGAGGUAGUAGAUUGUAUAGUg-----------------------------------------------------------	16	0,-1
------UGAGGUAGUAGAUUGUAUAGUU-----------------------------------------------------------	34704	0,0
------UGAGGUAGUAGAUUGUAUAGUUa----------------------------------------------------------	837	0,0
------UGAGGUAGUAGAUUGUAUAGUUaa---------------------------------------------------------	49	0,0
------UGAGGUAGUAGAUUGUAUAGUUau---------------------------------------------------------	8	0,0
------UGAGGUAGUAGAUUGUAUAGUUc----------------------------------------------------------	4	0,0
------UGAGGUAGUAGAUUGUAUAGUUG----------------------------------------------------------	176	0,1
------UGAGGUAGUAGAUUGUAUAGUUGa---------------------------------------------------------	3	0,1
------UGAGGUAGUAGAUUGUAUAGUUGU---------------------------------------------------------	6	0,2
-------GAGGUAGUAGAUUGUAUA--------------------------------------------------------------	6	1,-3
-------GAGGUAGUAGAUUGUAUAu-------------------------------------------------------------	2	1,-3
-------GAGGUAGUAGAUUGUAUAuu------------------------------------------------------------	2	1,-3
-------GAGGUAGUAGAUUGUAUAG-------------------------------------------------------------	52	1,-2
-------GAGGUAGUAGAUUGUAUAGa------------------------------------------------------------	11	1,-2
-------GAGGUAGUAGAUUGUAUAGaa-----------------------------------------------------------	2	1,-2
-------GAGGUAGUAGAUUGUAUAGU------------------------------------------------------------	389	1,-1
-------GAGGUAGUAGAUUGUAUAGUa-----------------------------------------------------------	12	1,-1
-------GAGGUAGUAGAUUGUAUAGUaa----------------------------------------------------------	4	1,-1
-------GAGGUAGUAGAUUGUAUAGUU-----------------------------------------------------------	1061	1,0
-------GAGGUAGUAGAUUGUAUAGUUa----------------------------------------------------------	24	1,0
-------GAGGUAGUAGAUUGUAUAGUUG----------------------------------------------------------	2	1,1
--------AGGUAGUAGAUUGUAUAGU------------------------------------------------------------	2	2,-1
--------AGGUAGUAGAUUGUAUAGUU-----------------------------------------------------------	17	2,0
--------AGGUAGUAGAUUGUAUAGUUGU---------------------------------------------------------	2	2,2
--------------------------------------------------------------CUAUACAAUCUAUUGCCUUC-----	7	0,-2
--------------------------------------------------------------CUAUACAAUCUAUUGCCUUCu----	2	0,-2
--------------------------------------------------------------CUAUACAAUCUAUUGCCUUCC----	4	0,-1
--------------------------------------------------------------CUAUACAAUCUAUUGCCUUCCu---	2	0,-1
>hsa-let-7f-2	MA:8-29;mi:58-79	Normal
ugugggaUGAGGUAGUAGAUUGUAUAGUUuuagggucauaccccaucuuggagauaaCUAUACAGUCUACUGUCUUUCCcacg
------AUGAGGUAGUAGAUUGUAUAGU-------------------------------------------------------	3	-1,-1
------AUGAGGUAGUAGAUUGUAUAGUU------------------------------------------------------	7	-1,0
-------UGAGGUAGUAGAUUGUAU----------------------------------------------------------	744	0,-4
-------UGAGGUAGUAGAUUGUAUA---------------------------------------------------------	301	0,-3
-------UGAGGUAGUAGAUUGUAUAa--------------------------------------------------------	132	0,-3
-------UGAGGUAGUAGAUUGUAUAaa-------------------------------------------------------	36	0,-3
-------UGAGGUAGUAGAUUGUAUAau-------------------------------------------------------	11	0,-3
-------UGAGGUAGUAGAUUGUAUAc--------------------------------------------------------	2	0,-3
-------UGAGGUAGUAGAUUGUAUAu--------------------------------------------------------	12	0,-3
-------UGAGGUAGUAGAUUGUAUAuu-------------------------------------------------------	33	0,-3
-------UGAGGUAGUAGAUUGUAUAG--------------------------------------------------------	2099	0,-2
-------UGAGGUAGUAGAUUGUAUAGa-------------------------------------------------------	341	0,-2
-------UGAGGUAGUAGAUUGUAUAGaa------------------------------------------------------	61	0,-2
-------UGAGGUAGUAGAUUGUAUAGau------------------------------------------------------	8	0,-2
-------UGAGGUAGUAGAUUGUAUAGc-------------------------------------------------------	8	0,-2
-------UGAGGUAGUAGAUUGUAUAGg-------------------------------------------------------	17	0,-2
-------UGAGGUAGUAGAUUGUAUAGU-------------------------------------------------------	12747	0,-1
-------UGAGGUAGUAGAUUGUAUAGUa------------------------------------------------------	378	0,-1
-------UGAGGUAGUAGAUUGUAUAGUaa-----------------------------------------------------	178	0,-1
-------UGAGGUAGUAGAUUGUAUAGUau-----------------------------------------------------	22	0,-1
-------UGAGGUAGUAGAUUGUAUAGUc------------------------------------------------------	49	0,-1
-------UGAGGUAGUAGAUUGUAUAGUg------------------------------------------------------	16	0,-1
-------UGAGGUAGUAGAUUGUAUAGUU------------------------------------------------------	34704	0,0
-------UGAGGUAGUAGAUUGUAUAGUUa-----------------------------------------------------	837	0,0
-------UGAGGUAGUAGAUUGUAUAGUUaa----------------------------------------------------	49	0,0
-------UGAGGUAGUAGAUUGUAUAGUUau----------------------------------------------------	8	0,0
-------UGAGGUAGUAGAUUGUAUAGUUc-----------------------------------------------------	4	0,0
-------UGAGGUAGUAGAUUGUAUAGUUU-----------------------------------------------------	865	0,1
--------GAGGUAGUAGAUUGUAUA---------------------------------------------------------	6	1,-3
--------GAGGUAGUAGAUUGUAUAu--------------------------------------------------------	2	1,-3
--------GAGGUAGUAGAUUGUAUAuu-------------------------------------------------------	2	1,-3
--------GAGGUAGUAGAUUGUAUAG--------------------------------------------------------	52	1,-2
--------GAGGUAGUAGAUUGUAUAGa-------------------------------------------------------	11	1,-2
--------GAGGUAGUAGAUUGUAUAGaa------------------------------------------------------	2	1,-2
--------GAGGUAGUAGAUUGUAUAGU-------------------------------------------------------	389	1,-1
--------GAGGUAGUAGAUUGUAUAGUa------------------------------------------------------	12	1,-1
--------GAGGUAGUAGAUUGUAUAGUaa-----------------------------------------------------	4	1,-1
--------GAGGUAGUAGAUUGUAUAGUU------------------------------------------------------	1061	1,0
--------GAGGUAGUAGAUUGUAUAGUUa-----------------------------------------------------	24	1,0
--------GAGGUAGUAGAUUGUAUAGUUU-----------------------------------------------------	24	1,1
---------AGGUAGUAGAUUGUAUAGU-------------------------------------------------------	2	2,-1
---------AGGUAGUAGAUUGUAUAGUU------------------------------------------------------	17	2,0
---------------------------------------------------------CUAUACAGUCUACUGUCUUU------	12	0,-2
---------------------------------------------------------CUAUACAGUCUACUGUCUUUCu----	7	0,-1
>hsa-let-7g	MA:5-26;mi:62-82	Normal
aggcUGAGGUAGUAGUUUGUACAGUUugagggucuaugauaccacccgguacaggagauaaCUGUACAGGCCACUGCCUUGCca
---CUGAGGUAGUAGUUUGUACAG------------------------------------------------------------	2	-1,-2
---CUGAGGUAGUAGUUUGUACAGU-----------------------------------------------------------	13	-1,-1
---CUGAGGUAGUAGUUUGUACAGUU----------------------------------------------------------	81	-1,0
---CUGAGGUAGUAGUUUGUACAGUUa---------------------------------------------------------	3	-1,0
----UGAGGUAGUAGUUUGUAC--------------------------------------------------------------	140	0,-4
----UGAGGUAGUAGUUUGUACA-------------------------------------------------------------	141	0,-3
----UGAGGUAGUAGUUUGUACAa------------------------------------------------------------	7	0,-3
----UGAGGUAGUAGUUUGUACAau-----------------------------------------------------------	5	0,-3
----UGAGGUAGUAGUUUGUACAuu-----------------------------------------------------------	8	0,-3
----UGAGGUAGUAGUUUGUACAG------------------------------------------------------------	348	0,-2
----UGAGGUAGUAGUUUGUACAGa-----------------------------------------------------------	54	0,-2
----UGAGGUAGUAGUUUGUACAGaa----------------------------------------------------------	7	0,-2
----UGAGGUAGUAGUUUGUACAGau----------------------------------------------------------	7	0,-2
----UGAGGUAGUAGUUUGUACAGU-----------------------------------------------------------	3617	0,-1
----UGAGGUAGUAGUUUGUACAGUa----------------------------------------------------------	104	0,-1
----UGAGGUAGUAGUUUGUACAGUaa---------------------------------------------------------	25	0,-1
----UGAGGUAGUAGUUUGUACAGUau---------------------------------------------------------	7	0,-1
----UGAGGUAGUAGUUUGUACAGUc----------------------------------------------------------	14	0,-1
----UGAGGUAGUAGUUUGUACAGUU----------------------------------------------------------	12348	0,0
----UGAGGUAGUAGUUUGUACAGUUa---------------------------------------------------------	452	0,0
----UGAGGUAGUAGUUUGUACAGUUaa--------------------------------------------------------	14	0,0
----UGAGGUAGUAGUUUGUACAGUUau--------------------------------------------------------	3	0,0
----UGAGGUAGUAGUUUGUACAGUUc---------------------------------------------------------	3	0,0
----UGAGGUAGUAGUUUGUACAGUUg---------------------------------------------------------	45	0,0
----UGAGGUAGUAGUUUGUACAGUUU---------------------------------------------------------	442	0,1
-----GAGGUAGUAGUUUGUACA-------------------------------------------------------------	3	1,-3
-----GAGGUAGUAGUUUGUACAG------------------------------------------------------------	11	1,-2
-----GAGGUAGUAGUUUGUACAGU-----------------------------------------------------------	132	1,-1
-----GAGGUAGUAGUUUGUACAGUU----------------------------------------------------------	453	1,0
-----GAGGUAGUAGUUUGUACAGUUa---------------------------------------------------------	8	1,0
-----GAGGUAGUAGUUUGUACAGUUU---------------------------------------------------------	11	1,1
------AGGUAGUAGUUUGUACAGUU----------------------------------------------------------	6	2,0
-------------------------------------------------------------CUGUACAGGCCACUGCCUUGu--	2	0,-1
-------------------------------------------------------------CUGUACAGGCCACUGCCUUGC--	12	0,0
-------------------------------------------------------------CUGUACAGGCCACUGCCUUGCa-	2	0,0
-------------------------------------------------------------CUGUACAGGCCACUGCCUUGCu-	32	0,0
>hsa-let-7i	MA:6-27;mi:62-83	Normal
cuggcUGAGGUAGUAGUUUGUGCUGUUggucggguugugacauugcccgcuguggagauaaCUGCGCAAGCUACUGCCUUGCUa
----CUGAGGUAGUAGUUUGUGCUGUU---------------------------------------------------------	27	-1,0
----CUGAGGUAGUAGUUUGUGCUGUUa--------------------------------------------------------	11	-1,0
-----UGAGGUAGUAGUUUGUGC-------------------------------------------------------------	97	0,-4
-----UGAGGUAGUAGUUUGUGCaa-----------------------------------------------------------	2	0,-4
-----UGAGGUAGUAGUUUGUGCU------------------------------------------------------------	170	0,-3
-----UGAGGUAGUAGUUUGUGCUa-----------------------------------------------------------	18	0,-3
-----UGAGGUAGUAGUUUGUGCUaa----------------------------------------------------------	6	0,-3
-----UGAGGUAGUAGUUUGUGCUau----------------------------------------------------------	2	0,-3
-----UGAGGUAGUAGUUUGUGCUuu----------------------------------------------------------	20	0,-3
-----UGAGGUAGUAGUUUGUGCUG-----------------------------------------------------------	456	0,-2
-----UGAGGUAGUAGUUUGUGCUGa----------------------------------------------------------	50	0,-2
-----UGAGGUAGUAGUUUGUGCUGaa---------------------------------------------------------	14	0,-2
-----UGAGGUAGUAGUUUGUGCUGau---------------------------------------------------------	3	0,-2
-----UGAGGUAGUAGUUUGUGCUGc----------------------------------------------------------	2	0,-2
-----UGAGGUAGUAGUUUGUGCUGU----------------------------------------------------------	2571	0,-1
-----UGAGGUAGUAGUUUGUGCUGUa---------------------------------------------------------	113	0,-1
-----UGAGGUAGUAGUUUGUGCUGUaa--------------------------------------------------------	149	0,-1
-----UGAGGUAGUAGUUUGUGCUGUau--------------------------------------------------------	44	0,-1
-----UGAGGUAGUAGUUUGUGCUGUc---------------------------------------------------------	13	0,-1
-----UGAGGUAGUAGUUUGUGCUGUg---------------------------------------------------------	3	0,-1
-----UGAGGUAGUAGUUUGUGCUGUU---------------------------------------------------------	12886	0,0
-----UGAGGUAGUAGUUUGUGCUGUUa--------------------------------------------------------	6603	0,0
-----UGAGGUAGUAGUUUGUGCUGUUaa-------------------------------------------------------	94	0,0
-----UGAGGUAGUAGUUUGUGCUGUUau-------------------------------------------------------	147	0,0
-----UGAGGUAGUAGUUUGUGCUGUUc--------------------------------------------------------	21	0,0
-----UGAGGUAGUAGUUUGUGCUGUUu--------------------------------------------------------	1989	0,0
-----UGAGGUAGUAGUUUGUGCUGUUuu-------------------------------------------------------	24	0,0
-----UGAGGUAGUAGUUUGUGCUGUUG--------------------------------------------------------	179	0,1
-----UGAGGUAGUAGUUUGUGCUGUUGa-------------------------------------------------------	19	0,1
-----UGAGGUAGUAGUUUGUGCUGUUGu-------------------------------------------------------	7	0,1
------GAGGUAGUAGUUUGUGCU------------------------------------------------------------	4	1,-3
------GAGGUAGUAGUUUGUGCUG-----------------------------------------------------------	10	1,-2
------GAGGUAGUAGUUUGUGCUGU----------------------------------------------------------	96	1,-1
------GAGGUAGUAGUUUGUGCUGUa---------------------------------------------------------	4	1,-1
------GAGGUAGUAGUUUGUGCUGUaa--------------------------------------------------------	4	1,-1
------GAGGUAGUAGUUUGUGCUGUU---------------------------------------------------------	359	1,0
------GAGGUAGUAGUUUGUGCUGUUa--------------------------------------------------------	175	1,0
------GAGGUAGUAGUUUGUGCUGUUau-------------------------------------------------------	4	1,0
------GAGGUAGUAGUUUGUGCUGUUu--------------------------------------------------------	52	1,0
-------AGGUAGUAGUUUGUGCUGU----------------------------------------------------------	2	2,-1
-------AGGUAGUAGUUUGUGCUGUU---------------------------------------------------------	14	2,0
-------AGGUAGUAGUUUGUGCUGUUa--------------------------------------------------------	3	2,0
-------------------------------------------------------------CUGCGCAAGCUACUGCCU-----	2	0,-4
-------------------------------------------------------------CUGCGCAAGCUACUGCCUUG---	53	0,-2
-------------------------------------------------------------CUGCGCAAGCUACUGCCUUGa--	7	0,-2
-------------------------------------------------------------CUGCGCAAGCUACUGCCUUGu--	4	0,-2
-------------------------------------------------------------CUGCGCAAGCUACUGCCUUGuu-	2	0,-2
-------------------------------------------------------------CUGCGCAAGCUACUGCCUUGC--	109	0,-1
-------------------------------------------------------------CUGCGCAAGCUACUGCCUUGCa-	3	0,-1
-------------------------------------------------------------CUGCGCAAGCUACUGCCUUGCU-	306	0,0
-------------------------------------------------------------CUGCGCAAGCUACUGCCUUGCUu	15	0,0
--------------------------------------------------------------UGCGCAAGCUACUGCCUUGa--	2	1,-2
--------------------------------------------------------------UGCGCAAGCUACUGCCUUGCU-	12	1,0
>hsa-mir-1-1	3pM:46-67	Normal
ugggaaacauacuucuuuauaugcccauauggaccugcuaagcuaUGGAAUGUAAAGAAGUAUGUAUcuca
---------------------------------------------UGGAAUGUAAAGAAGUAUGU------	13	0,-2
---------------------------------------------UGGAAUGUAAAGAAGUAUGUA-----	2	0,-1
---------------------------------------------UGGAAUGUAAAGAAGUAUGUAc----	6	0,-1
---------------------------------------------UGGAAUGUAAAGAAGUAUGUAU----	166	0,0
----------------------------------------------GGAAUGUAAAGAAGUAUGUAU----	4	1,0
>hsa-mir-1-2	3pM:53-74	Normal
accuacucagaguacauacuucuuuauguacccauaugaacauacaaugcuaUGGAAUGUAAAGAAGUAUGUAUuuuugguaggc
----------------------------------------------------UGGAAUGUAAAGAAGUAUGU-------------	13	0,-2
----------------------------------------------------UGGAAUGUAAAGAAGUAUGUA------------	2	0,-1
----------------------------------------------------UGGAAUGUAAAGAAGUAUGUAc-----------	6	0,-1
----------------------------------------------------UGGAAUGUAAAGAAGUAUGUAU-----------	166	0,0
----------------------------------------------------UGGAAUGUAAAGAAGUAUGUAUU----------	3	0,1
-----------------------------------------------------GGAAUGUAAAGAAGUAUGUAU-----------	4	1,0
>hsa-mir-100	MA:13-34;mi:48-69	Normal
ccuguugccacaAACCCGUAGAUCCGAACUUGUGguauuaguccgcaCAAGCUUGUAUCUAUAGGUAUGugucuguuagg
------------AACCCGUAGAUCCGAACU--------------------------------------------------	125	0,-4
------------AACCCGUAGAUCCGAACUU-------------------------------------------------	145	0,-3
------------AACCCGUAGAUCCGAACUUau-----------------------------------------------	7	0,-3
------------AACCCGUAGAUCCGAACUUuu-----------------------------------------------	4	0,-3
------------AACCCGUAGAUCCGAACUUG------------------------------------------------	276	0,-2
------------AACCCGUAGAUCCGAACUUGa-----------------------------------------------	42	0,-2
------------AACCCGUAGAUCCGAACUUGc-----------------------------------------------	20	0,-2
------------AACCCGUAGAUCCGAACUUGU-----------------------------------------------	7755	0,-1
------------AACCCGUAGAUCCGAACUUGUa----------------------------------------------	31	0,-1
------------AACCCGUAGAUCCGAACUUGUaa---------------------------------------------	4	0,-1
------------AACCCGUAGAUCCGAACUUGUc----------------------------------------------	5	0,-1
------------AACCCGUAGAUCCGAACUUGUu----------------------------------------------	29	0,-1
------------AACCCGUAGAUCCGAACUUGUG----------------------------------------------	6376	0,0
------------AACCCGUAGAUCCGAACUUGUGa---------------------------------------------	3262	0,0
------------AACCCGUAGAUCCGAACUUGUGaa--------------------------------------------	53	0,0
------------AACCCGUAGAUCCGAACUUGUGau--------------------------------------------	3	0,0
------------AACCCGUAGAUCCGAACUUGUGc---------------------------------------------	10	0,0
------------AACCCGUAGAUCCGAACUUGUGu---------------------------------------------	1199	0,0
------------AACCCGUAGAUCCGAACUUGUGG---------------------------------------------	34	0,1
-------------ACCCGUAGAUCCGAACUUG------------------------------------------------	9	1,-2
-------------ACCCGUAGAUCCGAACUUGU-----------------------------------------------	270	1,-1
-------------ACCCGUAGAUCCGAACUUGUG----------------------------------------------	231	1,0
-------------ACCCGUAGAUCCGAACUUGUGa---------------------------------------------	101	1,0
-------------ACCCGUAGAUCCGAACUUGUGu---------------------------------------------	39	1,0
-------------ACCCGUAGAUCCGAACUUGUGGa--------------------------------------------	2	1,1
--------------CCCGUAGAUCCGAACUUGU-----------------------------------------------	2	2,-1
>hsa-mir-101-1	mi:11-32;MA:47-67	Normal
ugcccuggcuCAGUUAUCACAGUGCUGAUGCUgucuauucuaaaggUACAGUACUGUGAUAACUGAAggauggca
---------UCAGUUAUCACAGUGCUGA-----------------------------------------------	2	-1,-4
---------UCAGUUAUCACAGUGCUGAaa---------------------------------------------	2	-1,-4
---------UCAGUUAUCACAGUGCUGAU----------------------------------------------	2	-1,-3
---------UCAGUUAUCACAGUGCUGAUG---------------------------------------------	69	-1,-2
---------UCAGUUAUCACAGUGCUGAUGa--------------------------------------------	17	-1,-2
---------UCAGUUAUCACAGUGCUGAUGC--------------------------------------------	276	-1,-1
---------UCAGUUAUCACAGUGCUGAUGCa-------------------------------------------	2	-1,-1
---------UCAGUUAUCACAGUGCUGAUGCU-------------------------------------------	48	-1,0
----------CAGUUAUCACAGUGCUGAUG---------------------------------------------	17	0,-2
----------CAGUUAUCACAGUGCUGAUGu--------------------------------------------	5	0,-2
----------CAGUUAUCACAGUGCUGAUGC--------------------------------------------	42	0,-1
----------CAGUUAUCACAGUGCUGAUGCU-------------------------------------------	26	0,0
-----------AGUUAUCACAGUGCUGAUG---------------------------------------------	2	1,-2
-----------AGUUAUCACAGUGCUGAUGC--------------------------------------------	3	1,-1
--------------------------------------------GGUACAGUACUGUGAUAACUGAA--------	5	-2,0
---------------------------------------------GUACAGUACUGUGAUAAC------------	30	-1,-4
---------------------------------------------GUACAGUACUGUGAUAACa-----------	9	-1,-4
---------------------------------------------GUACAGUACUGUGAUAACU-----------	219	-1,-3
---------------------------------------------GUACAGUACUGUGAUAACUa----------	4	-1,-3
---------------------------------------------GUACAGUACUGUGAUAACUaa---------	9	-1,-3
---------------------------------------------GUACAGUACUGUGAUAACUu----------	2	-1,-3
---------------------------------------------GUACAGUACUGUGAUAACUG----------	424	-1,-2
---------------------------------------------GUACAGUACUGUGAUAACUGc---------	4	-1,-2
---------------------------------------------GUACAGUACUGUGAUAACUGg---------	4	-1,-2
---------------------------------------------GUACAGUACUGUGAUAACUGu---------	133	-1,-2
---------------------------------------------GUACAGUACUGUGAUAACUGA---------	4551	-1,-1
---------------------------------------------GUACAGUACUGUGAUAACUGAc--------	70	-1,-1
---------------------------------------------GUACAGUACUGUGAUAACUGAg--------	11	-1,-1
---------------------------------------------GUACAGUACUGUGAUAACUGAu--------	116	-1,-1
---------------------------------------------GUACAGUACUGUGAUAACUGAA--------	2501	-1,0
---------------------------------------------GUACAGUACUGUGAUAACUGAAa-------	636	-1,0
---------------------------------------------GUACAGUACUGUGAUAACUGAAaa------	12	-1,0
---------------------------------------------GUACAGUACUGUGAUAACUGAAc-------	4	-1,0
---------------------------------------------GUACAGUACUGUGAUAACUGAAu-------	197	-1,0
---------------------------------------------GUACAGUACUGUGAUAACUGAAG-------	60	-1,1
----------------------------------------------UACAGUACUGUGAUAACU-----------	176	0,-3
----------------------------------------------UACAGUACUGUGAUAACUaa---------	4	0,-3
----------------------------------------------UACAGUACUGUGAUAACUG----------	305	0,-2
----------------------------------------------UACAGUACUGUGAUAACUGc---------	4	0,-2
----------------------------------------------UACAGUACUGUGAUAACUGu---------	67	0,-2
----------------------------------------------UACAGUACUGUGAUAACUGA---------	2490	0,-1
----------------------------------------------UACAGUACUGUGAUAACUGAc--------	43	0,-1
----------------------------------------------UACAGUACUGUGAUAACUGAg--------	2	0,-1
----------------------------------------------UACAGUACUGUGAUAACUGAu--------	66	0,-1
----------------------------------------------UACAGUACUGUGAUAACUGAuu-------	118	0,-1
----------------------------------------------UACAGUACUGUGAUAACUGAA--------	2298	0,0
----------------------------------------------UACAGUACUGUGAUAACUGAAa-------	1416	0,0
----------------------------------------------UACAGUACUGUGAUAACUGAAaa------	84	0,0
----------------------------------------------UACAGUACUGUGAUAACUGAAau------	8	0,0
----------------------------------------------UACAGUACUGUGAUAACUGAAc-------	30	0,0
----------------------------------------------UACAGUACUGUGAUAACUGAAu-------	2838	0,0
----------------------------------------------UACAGUACUGUGAUAACUGAAuu------	31	0,0
----------------------------------------------UACAGUACUGUGAUAACUGAAG-------	5930	0,1
----------------------------------------------UACAGUACUGUGAUAACUGAAGc------	2	0,1
----------------------------------------------UACAGUACUGUGAUAACUGAAGu------	357	0,1
----------------------------------------------UACAGUACUGUGAUAACUGAAGuu-----	4	0,1
----------------------------------------------UACAGUACUGUGAUAACUGAAGG------	3	0,2
-----------------------------------------------ACAGUACUGUGAUAACUG----------	13	1,-2
-----------------------------------------------ACAGUACUGUGAUAACUGA---------	101	1,-1
-----------------------------------------------ACAGUACUGUGAUAACUGAc--------	2	1,-1
-----------------------------------------------ACAGUACUGUGAUAACUGAu--------	3	1,-1
-----------------------------------------------ACAGUACUGUGAUAACUGAA--------	90	1,0
-----------------------------------------------ACAGUACUGUGAUAACUGAAa-------	73	1,0
-----------------------------------------------ACAGUACUGUGAUAACUGAAaa------	4	1,0
-----------------------------------------------ACAGUACUGUGAUAACUGAAu-------	128	1,0
-----------------------------------------------ACAGUACUGUGAUAACUGAAuu------	3	1,0
-----------------------------------------------ACAGUACUGUGAUAACUGAAG-------	267	1,1
-----------------------------------------------ACAGUACUGUGAUAACUGAAGu------	32	1,1
------------------------------------------------CAGUACUGUGAUAACUGA---------	3	2,-1
------------------------------------------------CAGUACUGUGAUAACUGAA--------	5	2,0
------------------------------------------------CAGUACUGUGAUAACUGAAa-------	2	2,0
------------------------------------------------CAGUACUGUGAUAACUGAAu-------	9	2,0
------------------------------------------------CAGUACUGUGAUAACUGAAG-------	20	2,1
------------------------------------------------CAGUACUGUGAUAACUGAAGu------	2	2,1
>hsa-mir-101-2	3pM:49-69	Normal
acuguccuuuuucgguuaucaugguaccgaugcuguauaucugaaaggUACAGUACUGUGAUAACUGAAgaaugguggu
-----------UCGGUUAUCAUGGUACCGAUG-----------------------------------------------	3
----------------------------------------------GGUACAGUACUGUGAUAACUGAA----------	5	-2,0
-----------------------------------------------GUACAGUACUGUGAUAAC--------------	30	-1,-4
-----------------------------------------------GUACAGUACUGUGAUAACa-------------	9	-1,-4
-----------------------------------------------GUACAGUACUGUGAUAACU-------------	219	-1,-3
-----------------------------------------------GUACAGUACUGUGAUAACUa------------	4	-1,-3
-----------------------------------------------GUACAGUACUGUGAUAACUaa-----------	9	-1,-3
-----------------------------------------------GUACAGUACUGUGAUAACUu------------	2	-1,-3
-----------------------------------------------GUACAGUACUGUGAUAACUG------------	424	-1,-2
-----------------------------------------------GUACAGUACUGUGAUAACUGc-----------	4	-1,-2
-----------------------------------------------GUACAGUACUGUGAUAACUGg-----------	4	-1,-2
-----------------------------------------------GUACAGUACUGUGAUAACUGu-----------	133	-1,-2
-----------------------------------------------GUACAGUACUGUGAUAACUGA-----------	4551	-1,-1
-----------------------------------------------GUACAGUACUGUGAUAACUGAc----------	70	-1,-1
-----------------------------------------------GUACAGUACUGUGAUAACUGAg----------	11	-1,-1
-----------------------------------------------GUACAGUACUGUGAUAACUGAu----------	116	-1,-1
-----------------------------------------------GUACAGUACUGUGAUAACUGAA----------	2501	-1,0
-----------------------------------------------GUACAGUACUGUGAUAACUGAAa---------	636	-1,0
-----------------------------------------------GUACAGUACUGUGAUAACUGAAaa--------	12	-1,0
-----------------------------------------------GUACAGUACUGUGAUAACUGAAc---------	4	-1,0
-----------------------------------------------GUACAGUACUGUGAUAACUGAAu---------	197	-1,0
-----------------------------------------------GUACAGUACUGUGAUAACUGAAG---------	60	-1,1
------------------------------------------------UACAGUACUGUGAUAACU-------------	176	0,-3
------------------------------------------------UACAGUACUGUGAUAACUaa-----------	4	0,-3
------------------------------------------------UACAGUACUGUGAUAACUG------------	305	0,-2
------------------------------------------------UACAGUACUGUGAUAACUGc-----------	4	0,-2
------------------------------------------------UACAGUACUGUGAUAACUGu-----------	67	0,-2
------------------------------------------------UACAGUACUGUGAUAACUGA-----------	2490	0,-1
------------------------------------------------UACAGUACUGUGAUAACUGAc----------	43	0,-1
------------------------------------------------UACAGUACUGUGAUAACUGAg----------	2	0,-1
------------------------------------------------UACAGUACUGUGAUAACUGAu----------	66	0,-1
------------------------------------------------UACAGUACUGUGAUAACUGAuu---------	118	0,-1
------------------------------------------------UACAGUACUGUGAUAACUGAA----------	2298	0,0
------------------------------------------------UACAGUACUGUGAUAACUGAAa---------	1416	0,0
------------------------------------------------UACAGUACUGUGAUAACUGAAaa--------	84	0,0
------------------------------------------------UACAGUACUGUGAUAACUGAAau--------	8	0,0
------------------------------------------------UACAGUACUGUGAUAACUGAAc---------	30	0,0
------------------------------------------------UACAGUACUGUGAUAACUGAAu---------	2838	0,0
------------------------------------------------UACAGUACUGUGAUAACUGAAuu--------	31	0,0
------------------------------------------------UACAGUACUGUGAUAACUGAAG---------	5930	0,1
------------------------------------------------UACAGUACUGUGAUAACUGAAGc--------	2	0,1
------------------------------------------------UACAGUACUGUGAUAACUGAAGu--------	357	0,1
------------------------------------------------UACAGUACUGUGAUAACUGAAGuu-------	4	0,1
------------------------------------------------UACAGUACUGUGAUAACUGAAGA--------	275	0,2
------------------------------------------------UACAGUACUGUGAUAACUGAAGAA-------	23	0,3
-------------------------------------------------ACAGUACUGUGAUAACUG------------	13	1,-2
-------------------------------------------------ACAGUACUGUGAUAACUGA-----------	101	1,-1
-------------------------------------------------ACAGUACUGUGAUAACUGAc----------	2	1,-1
-------------------------------------------------ACAGUACUGUGAUAACUGAu----------	3	1,-1
-------------------------------------------------ACAGUACUGUGAUAACUGAA----------	90	1,0
-------------------------------------------------ACAGUACUGUGAUAACUGAAa---------	73	1,0
-------------------------------------------------ACAGUACUGUGAUAACUGAAaa--------	4	1,0
-------------------------------------------------ACAGUACUGUGAUAACUGAAu---------	128	1,0
-------------------------------------------------ACAGUACUGUGAUAACUGAAuu--------	3	1,0
-------------------------------------------------ACAGUACUGUGAUAACUGAAG---------	267	1,1
-------------------------------------------------ACAGUACUGUGAUAACUGAAGu--------	32	1,1
-------------------------------------------------ACAGUACUGUGAUAACUGAAGA--------	17	1,2
--------------------------------------------------CAGUACUGUGAUAACUGA-----------	3	2,-1
--------------------------------------------------CAGUACUGUGAUAACUGAA----------	5	2,0
--------------------------------------------------CAGUACUGUGAUAACUGAAa---------	2	2,0
--------------------------------------------------CAGUACUGUGAUAACUGAAu---------	9	2,0
--------------------------------------------------CAGUACUGUGAUAACUGAAG---------	20	2,1
--------------------------------------------------CAGUACUGUGAUAACUGAAGu--------	2	2,1
>hsa-mir-103a-1	3pM:48-70	Normal
uacugcccucggcuucuuuacagugcugccuuguugcauauggaucaAGCAGCAUUGUACAGGGCUAUGAaggcauug
-----------------------------------------------AGCAGCAUUGUACAGGGC-------------	56	0,-5
-----------------------------------------------AGCAGCAUUGUACAGGGCc------------	2	0,-5
-----------------------------------------------AGCAGCAUUGUACAGGGCU------------	330	0,-4
-----------------------------------------------AGCAGCAUUGUACAGGGCUu-----------	7	0,-4
-----------------------------------------------AGCAGCAUUGUACAGGGCUuu----------	5	0,-4
-----------------------------------------------AGCAGCAUUGUACAGGGCUA-----------	320	0,-3
-----------------------------------------------AGCAGCAUUGUACAGGGCUAa----------	43	0,-3
-----------------------------------------------AGCAGCAUUGUACAGGGCUAaa---------	21	0,-3
-----------------------------------------------AGCAGCAUUGUACAGGGCUAau---------	2	0,-3
-----------------------------------------------AGCAGCAUUGUACAGGGCUAU----------	1685	0,-2
-----------------------------------------------AGCAGCAUUGUACAGGGCUAUa---------	80	0,-2
-----------------------------------------------AGCAGCAUUGUACAGGGCUAUaa--------	152	0,-2
-----------------------------------------------AGCAGCAUUGUACAGGGCUAUau--------	23	0,-2
-----------------------------------------------AGCAGCAUUGUACAGGGCUAUu---------	120	0,-2
-----------------------------------------------AGCAGCAUUGUACAGGGCUAUuu--------	26	0,-2
-----------------------------------------------AGCAGCAUUGUACAGGGCUAUG---------	1688	0,-1
-----------------------------------------------AGCAGCAUUGUACAGGGCUAUGc--------	34	0,-1
-----------------------------------------------AGCAGCAUUGUACAGGGCUAUGg--------	20	0,-1
-----------------------------------------------AGCAGCAUUGUACAGGGCUAUGu--------	2156	0,-1
-----------------------------------------------AGCAGCAUUGUACAGGGCUAUGuu-------	96	0,-1
-----------------------------------------------AGCAGCAUUGUACAGGGCUAUGA--------	10993	0,0
-----------------------------------------------AGCAGCAUUGUACAGGGCUAUGAc-------	7	0,0
-----------------------------------------------AGCAGCAUUGUACAGGGCUAUGAg-------	23	0,0
-----------------------------------------------AGCAGCAUUGUACAGGGCUAUGAu-------	436	0,0
-----------------------------------------------AGCAGCAUUGUACAGGGCUAUGAuu------	7	0,0
-----------------------------------------------AGCAGCAUUGUACAGGGCUAUGAA-------	579	0,1
-----------------------------------------------AGCAGCAUUGUACAGGGCUAUGAAu------	20	0,1
------------------------------------------------GCAGCAUUGUACAGGGCU------------	9	1,-4
------------------------------------------------GCAGCAUUGUACAGGGCUA-----------	3	1,-3
------------------------------------------------GCAGCAUUGUACAGGGCUAU----------	25	1,-2
------------------------------------------------GCAGCAUUGUACAGGGCUAUa---------	3	1,-2
------------------------------------------------GCAGCAUUGUACAGGGCUAUaa--------	2	1,-2
------------------------------------------------GCAGCAUUGUACAGGGCUAUau--------	3	1,-2
------------------------------------------------GCAGCAUUGUACAGGGCUAUu---------	3	1,-2
------------------------------------------------GCAGCAUUGUACAGGGCUAUG---------	22	1,-1
------------------------------------------------GCAGCAUUGUACAGGGCUAUGu--------	31	1,-1
------------------------------------------------GCAGCAUUGUACAGGGCUAUGA--------	225	1,0
------------------------------------------------GCAGCAUUGUACAGGGCUAUGAu-------	8	1,0
------------------------------------------------GCAGCAUUGUACAGGGCUAUGAA-------	4	1,1
-------------------------------------------------CAGCAUUGUACAGGGCUAUGu--------	2	2,-1
-------------------------------------------------CAGCAUUGUACAGGGCUAUGA--------	38	2,0
-------------------------------------------------CAGCAUUGUACAGGGCUAUGAu-------	2	2,0
>hsa-mir-103a-2	mi:11-33;MA:48-70	Normal
uugugcuuucAGCUUCUUUACAGUGCUGCCUUGuagcauucaggucaAGCAGCAUUGUACAGGGCUAUGAaagaacca
----------AGCUUCUUUACAGUGCUGCCU-----------------------------------------------	2	0,-2
----------AGCUUCUUUACAGUGCUGCCUUu---------------------------------------------	2	0,-1
----------AGCUUCUUUACAGUGCUGCCUUG---------------------------------------------	22	0,0
----------AGCUUCUUUACAGUGCUGCCUUGa--------------------------------------------	13	0,0
----------AGCUUCUUUACAGUGCUGCCUUGU--------------------------------------------	36	0,1
-----------------------------------------------AGCAGCAUUGUACAGGGC-------------	56	0,-5
-----------------------------------------------AGCAGCAUUGUACAGGGCc------------	2	0,-5
-----------------------------------------------AGCAGCAUUGUACAGGGCU------------	330	0,-4
-----------------------------------------------AGCAGCAUUGUACAGGGCUu-----------	7	0,-4
-----------------------------------------------AGCAGCAUUGUACAGGGCUuu----------	5	0,-4
-----------------------------------------------AGCAGCAUUGUACAGGGCUA-----------	320	0,-3
-----------------------------------------------AGCAGCAUUGUACAGGGCUAa----------	43	0,-3
-----------------------------------------------AGCAGCAUUGUACAGGGCUAaa---------	21	0,-3
-----------------------------------------------AGCAGCAUUGUACAGGGCUAau---------	2	0,-3
-----------------------------------------------AGCAGCAUUGUACAGGGCUAU----------	1685	0,-2
-----------------------------------------------AGCAGCAUUGUACAGGGCUAUa---------	80	0,-2
-----------------------------------------------AGCAGCAUUGUACAGGGCUAUaa--------	152	0,-2
-----------------------------------------------AGCAGCAUUGUACAGGGCUAUau--------	23	0,-2
-----------------------------------------------AGCAGCAUUGUACAGGGCUAUu---------	120	0,-2
-----------------------------------------------AGCAGCAUUGUACAGGGCUAUuu--------	26	0,-2
-----------------------------------------------AGCAGCAUUGUACAGGGCUAUG---------	1688	0,-1
-----------------------------------------------AGCAGCAUUGUACAGGGCUAUGc--------	34	0,-1
-----------------------------------------------AGCAGCAUUGUACAGGGCUAUGg--------	20	0,-1
-----------------------------------------------AGCAGCAUUGUACAGGGCUAUGu--------	2156	0,-1
-----------------------------------------------AGCAGCAUUGUACAGGGCUAUGuu-------	96	0,-1
-----------------------------------------------AGCAGCAUUGUACAGGGCUAUGA--------	10993	0,0
-----------------------------------------------AGCAGCAUUGUACAGGGCUAUGAc-------	7	0,0
-----------------------------------------------AGCAGCAUUGUACAGGGCUAUGAg-------	23	0,0
-----------------------------------------------AGCAGCAUUGUACAGGGCUAUGAu-------	436	0,0
-----------------------------------------------AGCAGCAUUGUACAGGGCUAUGAuu------	7	0,0
-----------------------------------------------AGCAGCAUUGUACAGGGCUAUGAA-------	579	0,1
-----------------------------------------------AGCAGCAUUGUACAGGGCUAUGAAu------	20	0,1
-----------------------------------------------AGCAGCAUUGUACAGGGCUAUGAAA------	28	0,2
------------------------------------------------GCAGCAUUGUACAGGGCU------------	9	1,-4
------------------------------------------------GCAGCAUUGUACAGGGCUA-----------	3	1,-3
------------------------------------------------GCAGCAUUGUACAGGGCUAU----------	25	1,-2
------------------------------------------------GCAGCAUUGUACAGGGCUAUa---------	3	1,-2
------------------------------------------------GCAGCAUUGUACAGGGCUAUaa--------	2	1,-2
------------------------------------------------GCAGCAUUGUACAGGGCUAUau--------	3	1,-2
------------------------------------------------GCAGCAUUGUACAGGGCUAUu---------	3	1,-2
------------------------------------------------GCAGCAUUGUACAGGGCUAUG---------	22	1,-1
------------------------------------------------GCAGCAUUGUACAGGGCUAUGu--------	31	1,-1
------------------------------------------------GCAGCAUUGUACAGGGCUAUGA--------	225	1,0
------------------------------------------------GCAGCAUUGUACAGGGCUAUGAu-------	8	1,0
------------------------------------------------GCAGCAUUGUACAGGGCUAUGAA-------	4	1,1
-------------------------------------------------CAGCAUUGUACAGGGCUAUGu--------	2	2,-1
-------------------------------------------------CAGCAUUGUACAGGGCUAUGA--------	38	2,0
-------------------------------------------------CAGCAUUGUACAGGGCUAUGAu-------	2	2,0
>hsa-mir-106a	MA:13-35;mi:50-71	Normal
ccuuggccauguAAAAGUGCUUACAGUGCAGGUAGcuuuuugagaucuaCUGCAAUGUAAGCACUUCUUACauuaccaugg
------------AAAAGUGCUUACAGUGCAGG-------------------------------------------------	10	0,-3
------------AAAAGUGCUUACAGUGCAGGU------------------------------------------------	52	0,-2
------------AAAAGUGCUUACAGUGCAGGUA-----------------------------------------------	40	0,-1
------------AAAAGUGCUUACAGUGCAGGUAa----------------------------------------------	6	0,-1
------------AAAAGUGCUUACAGUGCAGGUAG----------------------------------------------	67	0,0
------------AAAAGUGCUUACAGUGCAGGUAGa---------------------------------------------	3	0,0
-------------AAAGUGCUUACAGUGCAG--------------------------------------------------	4	1,-4
-------------AAAGUGCUUACAGUGCAGGU------------------------------------------------	27	1,-2
-------------AAAGUGCUUACAGUGCAGGUA-----------------------------------------------	32	1,-1
-------------AAAGUGCUUACAGUGCAGGUAa----------------------------------------------	16	1,-1
-------------AAAGUGCUUACAGUGCAGGUAu----------------------------------------------	12	1,-1
-------------AAAGUGCUUACAGUGCAGGUAG----------------------------------------------	79	1,0
-------------AAAGUGCUUACAGUGCAGGUAGa---------------------------------------------	16	1,0
>hsa-mir-106b	MA:12-32;mi:52-73	Normal
ccugccggggcUAAAGUGCUGACAGUGCAGAUagugguccucuccgugcuaCCGCACUGUGGGUACUUGCUGCuccagcagg
----------CUAAAGUGCUGACAGUGCAGA---------------------------------------------------	2	-1,-1
----------CUAAAGUGCUGACAGUGCAGAU--------------------------------------------------	6	-1,0
-----------UAAAGUGCUGACAGUGCA-----------------------------------------------------	25	0,-3
-----------UAAAGUGCUGACAGUGCAa----------------------------------------------------	5	0,-3
-----------UAAAGUGCUGACAGUGCAaa---------------------------------------------------	2	0,-3
-----------UAAAGUGCUGACAGUGCAG----------------------------------------------------	92	0,-2
-----------UAAAGUGCUGACAGUGCAGc---------------------------------------------------	2	0,-2
-----------UAAAGUGCUGACAGUGCAGA---------------------------------------------------	839	0,-1
-----------UAAAGUGCUGACAGUGCAGAa--------------------------------------------------	66	0,-1
-----------UAAAGUGCUGACAGUGCAGAaa-------------------------------------------------	76	0,-1
-----------UAAAGUGCUGACAGUGCAGAau-------------------------------------------------	2	0,-1
-----------UAAAGUGCUGACAGUGCAGAc--------------------------------------------------	2	0,-1
-----------UAAAGUGCUGACAGUGCAGAg--------------------------------------------------	3	0,-1
-----------UAAAGUGCUGACAGUGCAGAU--------------------------------------------------	1856	0,0
-----------UAAAGUGCUGACAGUGCAGAUc-------------------------------------------------	5	0,0
-----------UAAAGUGCUGACAGUGCAGAUg-------------------------------------------------	18	0,0
-----------UAAAGUGCUGACAGUGCAGAUu-------------------------------------------------	107	0,0
-----------UAAAGUGCUGACAGUGCAGAUA-------------------------------------------------	994	0,1
-----------UAAAGUGCUGACAGUGCAGAUAa------------------------------------------------	248	0,1
-----------UAAAGUGCUGACAGUGCAGAUAaa-----------------------------------------------	8	0,1
-----------UAAAGUGCUGACAGUGCAGAUAu------------------------------------------------	65	0,1
-----------UAAAGUGCUGACAGUGCAGAUAG------------------------------------------------	51	0,2
-----------UAAAGUGCUGACAGUGCAGAUAGU-----------------------------------------------	6	0,3
------------AAAGUGCUGACAGUGCAGA---------------------------------------------------	28	1,-1
------------AAAGUGCUGACAGUGCAGAaa-------------------------------------------------	5	1,-1
------------AAAGUGCUGACAGUGCAGAU--------------------------------------------------	56	1,0
------------AAAGUGCUGACAGUGCAGAUu-------------------------------------------------	4	1,0
------------AAAGUGCUGACAGUGCAGAUA-------------------------------------------------	35	1,1
------------AAAGUGCUGACAGUGCAGAUAa------------------------------------------------	10	1,1
------------AAAGUGCUGACAGUGCAGAUAu------------------------------------------------	7	1,1
-------------AAGUGCUGACAGUGCAGA---------------------------------------------------	2	2,-1
-------------AAGUGCUGACAGUGCAGAU--------------------------------------------------	5	2,0
-------------AAGUGCUGACAGUGCAGAUAa------------------------------------------------	2	2,1
-------------------------------------------------UACCGCACUGUGGGUACUUG-------------	2	-2,-4
-------------------------------------------------UACCGCACUGUGGGUACUUGC------------	3	-2,-3
-------------------------------------------------UACCGCACUGUGGGUACUUGCU-----------	70	-2,-2
--------------------------------------------------ACCGCACUGUGGGUACUUGCa-----------	2	-1,-3
--------------------------------------------------ACCGCACUGUGGGUACUUGCU-----------	7	-1,-2
---------------------------------------------------CCGCACUGUGGGUACUUG-------------	4	0,-4
---------------------------------------------------CCGCACUGUGGGUACUUGa------------	2	0,-4
---------------------------------------------------CCGCACUGUGGGUACUUGC------------	15	0,-3
---------------------------------------------------CCGCACUGUGGGUACUUGCU-----------	164	0,-2
---------------------------------------------------CCGCACUGUGGGUACUUGCUG----------	50	0,-1
---------------------------------------------------CCGCACUGUGGGUACUUGCUGa---------	24	0,-1
---------------------------------------------------CCGCACUGUGGGUACUUGCUGaa--------	2	0,-1
---------------------------------------------------CCGCACUGUGGGUACUUGCUGu---------	33	0,-1
---------------------------------------------------CCGCACUGUGGGUACUUGCUGC---------	44	0,0
---------------------------------------------------CCGCACUGUGGGUACUUGCUGCa--------	6	0,0
---------------------------------------------------CCGCACUGUGGGUACUUGCUGCU--------	3	0,1
----------------------------------------------------CGCACUGUGGGUACUUGCU-----------	7	1,-2
----------------------------------------------------CGCACUGUGGGUACUUGCUG----------	3	1,-1
>hsa-mir-107	3pM:50-72	Normal
cucucugcuuucagcuucuuuacaguguugccuuguggcauggaguucaAGCAGCAUUGUACAGGGCUAUCAaagcacaga
-------------------------------------------------AGCAGCAUUGUACAGGGC--------------	56	0,-5
-------------------------------------------------AGCAGCAUUGUACAGGGCc-------------	2	0,-5
-------------------------------------------------AGCAGCAUUGUACAGGGCU-------------	330	0,-4
-------------------------------------------------AGCAGCAUUGUACAGGGCUu------------	7	0,-4
-------------------------------------------------AGCAGCAUUGUACAGGGCUuu-----------	5	0,-4
-------------------------------------------------AGCAGCAUUGUACAGGGCUA------------	320	0,-3
-------------------------------------------------AGCAGCAUUGUACAGGGCUAa-----------	43	0,-3
-------------------------------------------------AGCAGCAUUGUACAGGGCUAaa----------	21	0,-3
-------------------------------------------------AGCAGCAUUGUACAGGGCUAau----------	2	0,-3
-------------------------------------------------AGCAGCAUUGUACAGGGCUAU-----------	1685	0,-2
-------------------------------------------------AGCAGCAUUGUACAGGGCUAUa----------	80	0,-2
-------------------------------------------------AGCAGCAUUGUACAGGGCUAUaa---------	152	0,-2
-------------------------------------------------AGCAGCAUUGUACAGGGCUAUau---------	23	0,-2
-------------------------------------------------AGCAGCAUUGUACAGGGCUAUu----------	120	0,-2
-------------------------------------------------AGCAGCAUUGUACAGGGCUAUuu---------	26	0,-2
-------------------------------------------------AGCAGCAUUGUACAGGGCUAUC----------	38	0,-1
-------------------------------------------------AGCAGCAUUGUACAGGGCUAUCu---------	7	0,-1
-------------------------------------------------AGCAGCAUUGUACAGGGCUAUCA---------	81	0,0
-------------------------------------------------AGCAGCAUUGUACAGGGCUAUCAc--------	2	0,0
--------------------------------------------------GCAGCAUUGUACAGGGCU-------------	9	1,-4
--------------------------------------------------GCAGCAUUGUACAGGGCUA------------	3	1,-3
--------------------------------------------------GCAGCAUUGUACAGGGCUAU-----------	25	1,-2
--------------------------------------------------GCAGCAUUGUACAGGGCUAUa----------	3	1,-2
--------------------------------------------------GCAGCAUUGUACAGGGCUAUaa---------	2	1,-2
--------------------------------------------------GCAGCAUUGUACAGGGCUAUau---------	3	1,-2
--------------------------------------------------GCAGCAUUGUACAGGGCUAUu----------	3	1,-2
>hsa-mir-10a	MA:22-44;mi:63-84	Normal
gaucugucugucuucuguauaUACCCUGUAGAUCCGAAUUUGUGuaaggaauuuuguggucaCAAAUUCGUAUCUAGGGGAAUAuguaguugacauaaacacuccgcucu
--------------------AUACCCUGUAGAUCCGAAUUUG--------------------------------------------------------------------	2	-1,-2
--------------------AUACCCUGUAGAUCCGAAUUUGU-------------------------------------------------------------------	11	-1,-1
---------------------UACCCUGUAGAUCCGAAUU----------------------------------------------------------------------	3	0,-4
---------------------UACCCUGUAGAUCCGAAUUU---------------------------------------------------------------------	8	0,-3
---------------------UACCCUGUAGAUCCGAAUUUuu-------------------------------------------------------------------	3	0,-3
---------------------UACCCUGUAGAUCCGAAUUUG--------------------------------------------------------------------	71	0,-2
---------------------UACCCUGUAGAUCCGAAUUUGa-------------------------------------------------------------------	20	0,-2
---------------------UACCCUGUAGAUCCGAAUUUGg-------------------------------------------------------------------	2	0,-2
---------------------UACCCUGUAGAUCCGAAUUUGU-------------------------------------------------------------------	994	0,-1
---------------------UACCCUGUAGAUCCGAAUUUGUa------------------------------------------------------------------	5	0,-1
---------------------UACCCUGUAGAUCCGAAUUUGUaa-----------------------------------------------------------------	2	0,-1
---------------------UACCCUGUAGAUCCGAAUUUGUG------------------------------------------------------------------	216	0,0
---------------------UACCCUGUAGAUCCGAAUUUGUGa-----------------------------------------------------------------	42	0,0
---------------------UACCCUGUAGAUCCGAAUUUGUGU-----------------------------------------------------------------	30	0,1
----------------------ACCCUGUAGAUCCGAAUU----------------------------------------------------------------------	2	1,-4
----------------------ACCCUGUAGAUCCGAAUUU---------------------------------------------------------------------	13	1,-3
----------------------ACCCUGUAGAUCCGAAUUUG--------------------------------------------------------------------	53	1,-2
----------------------ACCCUGUAGAUCCGAAUUUGa-------------------------------------------------------------------	13	1,-2
----------------------ACCCUGUAGAUCCGAAUUUGU-------------------------------------------------------------------	689	1,-1
----------------------ACCCUGUAGAUCCGAAUUUGUa------------------------------------------------------------------	2	1,-1
----------------------ACCCUGUAGAUCCGAAUUUGUaa-----------------------------------------------------------------	2	1,-1
----------------------ACCCUGUAGAUCCGAAUUUGUG------------------------------------------------------------------	617	1,0
----------------------ACCCUGUAGAUCCGAAUUUGUGa-----------------------------------------------------------------	383	1,0
----------------------ACCCUGUAGAUCCGAAUUUGUGaa----------------------------------------------------------------	4	1,0
----------------------ACCCUGUAGAUCCGAAUUUGUGc-----------------------------------------------------------------	2	1,0
----------------------ACCCUGUAGAUCCGAAUUUGUGU-----------------------------------------------------------------	138	1,1
-----------------------CCCUGUAGAUCCGAAUUUGU-------------------------------------------------------------------	7	2,-1
-----------------------CCCUGUAGAUCCGAAUUUGUG------------------------------------------------------------------	2	2,0
-----------------------CCCUGUAGAUCCGAAUUUGUGa-----------------------------------------------------------------	5	2,0
--------------------------------------------------------------CAAAUUCGUAUCUAGGGGAA----------------------------	2	0,-2
--------------------------------------------------------------CAAAUUCGUAUCUAGGGGAAaa--------------------------	2	0,-2
--------------------------------------------------------------CAAAUUCGUAUCUAGGGGAAU---------------------------	24	0,-1
--------------------------------------------------------------CAAAUUCGUAUCUAGGGGAAUu--------------------------	2	0,-1
---------------------------------------------------------------AAAUUCGUAUCUAGGGGAAU---------------------------	4	1,-1
>hsa-mir-10b	MA:27-49;mi:66-87	Normal
ccagagguuguaacguugucuauauaUACCCUGUAGAACCGAAUUUGUGugguauccguauagucACAGAUUCGAUUCUAGGGGAAUauauggucgaugcaaaaacuuca
--------------------------UACCCUGUAGAACCGAAU------------------------------------------------------------------	27	0,-5
--------------------------UACCCUGUAGAACCGAAUaa----------------------------------------------------------------	2	0,-5
--------------------------UACCCUGUAGAACCGAAUU-----------------------------------------------------------------	15	0,-4
--------------------------UACCCUGUAGAACCGAAUUU----------------------------------------------------------------	76	0,-3
--------------------------UACCCUGUAGAACCGAAUUUaa--------------------------------------------------------------	2	0,-3
--------------------------UACCCUGUAGAACCGAAUUUau--------------------------------------------------------------	8	0,-3
--------------------------UACCCUGUAGAACCGAAUUUuu--------------------------------------------------------------	14	0,-3
--------------------------UACCCUGUAGAACCGAAUUUG---------------------------------------------------------------	449	0,-2
--------------------------UACCCUGUAGAACCGAAUUUGa--------------------------------------------------------------	72	0,-2
--------------------------UACCCUGUAGAACCGAAUUUGaa-------------------------------------------------------------	4	0,-2
--------------------------UACCCUGUAGAACCGAAUUUGc--------------------------------------------------------------	17	0,-2
--------------------------UACCCUGUAGAACCGAAUUUGg--------------------------------------------------------------	3	0,-2
--------------------------UACCCUGUAGAACCGAAUUUGU--------------------------------------------------------------	6168	0,-1
--------------------------UACCCUGUAGAACCGAAUUUGUa-------------------------------------------------------------	37	0,-1
--------------------------UACCCUGUAGAACCGAAUUUGUaa------------------------------------------------------------	4	0,-1
--------------------------UACCCUGUAGAACCGAAUUUGUau------------------------------------------------------------	2	0,-1
--------------------------UACCCUGUAGAACCGAAUUUGUu-------------------------------------------------------------	10	0,-1
--------------------------UACCCUGUAGAACCGAAUUUGUG-------------------------------------------------------------	695	0,0
--------------------------UACCCUGUAGAACCGAAUUUGUGa------------------------------------------------------------	160	0,0
--------------------------UACCCUGUAGAACCGAAUUUGUGU------------------------------------------------------------	79	0,1
---------------------------ACCCUGUAGAACCGAAUU-----------------------------------------------------------------	11	1,-4
---------------------------ACCCUGUAGAACCGAAUUU----------------------------------------------------------------	29	1,-3
---------------------------ACCCUGUAGAACCGAAUUUG---------------------------------------------------------------	102	1,-2
---------------------------ACCCUGUAGAACCGAAUUUGa--------------------------------------------------------------	27	1,-2
---------------------------ACCCUGUAGAACCGAAUUUGc--------------------------------------------------------------	2	1,-2
---------------------------ACCCUGUAGAACCGAAUUUGg--------------------------------------------------------------	2	1,-2
---------------------------ACCCUGUAGAACCGAAUUUGU--------------------------------------------------------------	1359	1,-1
---------------------------ACCCUGUAGAACCGAAUUUGUa-------------------------------------------------------------	6	1,-1
---------------------------ACCCUGUAGAACCGAAUUUGUaa------------------------------------------------------------	2	1,-1
---------------------------ACCCUGUAGAACCGAAUUUGUau------------------------------------------------------------	2	1,-1
---------------------------ACCCUGUAGAACCGAAUUUGUu-------------------------------------------------------------	4	1,-1
---------------------------ACCCUGUAGAACCGAAUUUGUG-------------------------------------------------------------	1066	1,0
---------------------------ACCCUGUAGAACCGAAUUUGUGa------------------------------------------------------------	632	1,0
---------------------------ACCCUGUAGAACCGAAUUUGUGaa-----------------------------------------------------------	10	1,0
---------------------------ACCCUGUAGAACCGAAUUUGUGc------------------------------------------------------------	2	1,0
---------------------------ACCCUGUAGAACCGAAUUUGUGg------------------------------------------------------------	3	1,0
---------------------------ACCCUGUAGAACCGAAUUUGUGU------------------------------------------------------------	767	1,1
----------------------------CCCUGUAGAACCGAAUUUGU--------------------------------------------------------------	15	2,-1
----------------------------CCCUGUAGAACCGAAUUUGUuu------------------------------------------------------------	2	2,-1
----------------------------CCCUGUAGAACCGAAUUUGUG-------------------------------------------------------------	4	2,0
----------------------------CCCUGUAGAACCGAAUUUGUGa------------------------------------------------------------	4	2,0
----------------------------CCCUGUAGAACCGAAUUUGUGU------------------------------------------------------------	3	2,1
-----------------------------------------------------------------ACAGAUUCGAUUCUAGGGGAA------------------------	4	0,-1
-----------------------------------------------------------------ACAGAUUCGAUUCUAGGGGAAU-----------------------	70	0,0
-----------------------------------------------------------------ACAGAUUCGAUUCUAGGGGAAUu----------------------	2	0,0
------------------------------------------------------------------CAGAUUCGAUUCUAGGGGAA------------------------	2	1,-1
------------------------------------------------------------------CAGAUUCGAUUCUAGGGGAAa-----------------------	4	1,-1
------------------------------------------------------------------CAGAUUCGAUUCUAGGGGAAU-----------------------	132	1,0
------------------------------------------------------------------CAGAUUCGAUUCUAGGGGAAUA----------------------	2	1,1
-------------------------------------------------------------------AGAUUCGAUUCUAGGGGAAa-----------------------	2	2,-1
-------------------------------------------------------------------AGAUUCGAUUCUAGGGGAAU-----------------------	136	2,0
-------------------------------------------------------------------AGAUUCGAUUCUAGGGGAAUA----------------------	6	2,1
-------------------------------------------------------------------AGAUUCGAUUCUAGGGGAAUAaa--------------------	2	2,1
>hsa-mir-1179	5pM:15-35	Normal
ggcuggaaaggaagAAGCAUUCUUUCAUUGGUUGGuguguauugccuugucaaccaauaagaggaugccauuuauccuuuucugacuagcu
--------------AAGCAUUCUUUCAUUGGUUGGU-------------------------------------------------------	4	0,1
>hsa-mir-1180	3pM:41-62	Normal
gcugcuggacccacccggccgggaauagugcuccugguugUUUCCGGCUCGCGUGGGUGUGUcggcggc
----------------------------------------UUUCCGGCUCGCGUGGGU-----------	2	0,-4
----------------------------------------UUUCCGGCUCGCGUGGGUGU---------	27	0,-2
----------------------------------------UUUCCGGCUCGCGUGGGUGUGU-------	21	0,0
>hsa-mir-1185-1	5pM:15-35	Normal
uuugguacuugaagAGAGGAUACCCUUUGUAUGUUcacuugauuaauggcgaauauacagggggagacucuuauuugcguaucaaa
--------------AGAGGAUACCCUUUGUAUGUU---------------------------------------------------	6	0,0
--------------AGAGGAUACCCUUUGUAUGUUC--------------------------------------------------	74	0,1
----------------------------------------------------AUAUACAGGGGGAGACUCUUA-------------	2
----------------------------------------------------AUAUACAGGGGGAGACUCUUAU------------	7
>hsa-mir-1185-2	5pM:15-35	Normal
uuugguacuuaaagAGAGGAUACCCUUUGUAUGUUcacuugauuaauggcgaauauacagggggagacucucauuugcguaucaaa
--------------AGAGGAUACCCUUUGUAUGUU---------------------------------------------------	6	0,0
--------------AGAGGAUACCCUUUGUAUGUUC--------------------------------------------------	74	0,1
>hsa-mir-122	MA:15-36;mi:51-72	Normal
ccuuagcagagcugUGGAGUGUGACAAUGGUGUUUGugucuaaacuaucaAACGCCAUUAUCACACUAAAUAgcuacugcuaggc
--------------UGGAGUGUGACAAUGGUGUUU--------------------------------------------------	4	0,-1
--------------UGGAGUGUGACAAUGGUGUUUGa------------------------------------------------	2	0,0
>hsa-mir-1226	mi:1-26;MA:54-75	Normal
GUGAGGGCAUGCAGGCCUGGAUGGGGcagcugggaugguccaaaaggguggccUCACCAGCCCUGUGUUCCCUAG
-----------------------------------------------------UCACCAGCCCUGUGUUCCCUAG	2	0,0
>hsa-mir-1227	3pM:69-88	Normal
guggggccaggcgguggugggcacugcuggggugggcacagcagccaugcagagcgggcauuugacccCGUGCCACCCUUUUCCCCAG
--------------------------------------------------------------------CGUGCCACCCUUUUCCCCAGa	2	0,0
--------------------------------------------------------------------CGUGCCACCCUUUUCCCCAGu	2	0,0
>hsa-mir-1228	mi:1-21;MA:52-71	Normal
GUGGGCGGGGGCAGGUGUGUGgugggugguggccugcggugagcagggcccUCACACCUGCCUCGCCCCCCag
---------------------------------------------------UCACACCUGCCUCGCCCCCCA-	8	0,1
>hsa-mir-124-1	mi:14-35;MA:53-72	Normal
aggccucucucucCGUGUUCACAGCGGACCUUGAUuuaaauguccauacaauUAAGGCACGCGGUGAAUGCCaagaauggggcug
-------------CGUGUUCACAGCGGACCUUGA---------------------------------------------------	12	0,-1
---------------------------------------------------UUAAGGCACGCGGUGAAUGCCA------------	4	-1,1
----------------------------------------------------UAAGGCACGCGGUGAAUGCCA------------	14	0,1
----------------------------------------------------UAAGGCACGCGGUGAAUGCCAA-----------	2	0,2
-----------------------------------------------------AAGGCACGCGGUGAAUGCCA------------	4	1,1
------------------------------------------------------AGGCACGCGGUGAAUGCCA------------	2	2,1
>hsa-mir-124-2	mi:25-46;MA:62-81	Normal
aucaagauuagaggcucugcucucCGUGUUCACAGCGGACCUUGAUuuaaugucauacaauUAAGGCACGCGGUGAAUGCCaagagcggagccuacggcugcacuugaa
------------------------CGUGUUCACAGCGGACCUUGA----------------------------------------------------------------	12	0,-1
------------------------------------------------------------UUAAGGCACGCGGUGAAUGCCA---------------------------	4	-1,1
-------------------------------------------------------------UAAGGCACGCGGUGAAUGCCA---------------------------	14	0,1
-------------------------------------------------------------UAAGGCACGCGGUGAAUGCCAA--------------------------	2	0,2
--------------------------------------------------------------AAGGCACGCGGUGAAUGCCA---------------------------	4	1,1
---------------------------------------------------------------AGGCACGCGGUGAAUGCCA---------------------------	2	2,1
>hsa-mir-124-3	mi:15-36;MA:53-72	Normal
ugagggccccucugCGUGUUCACAGCGGACCUUGAUuuaaugucuauacaauUAAGGCACGCGGUGAAUGCCaagagaggcgccucc
--------------CGUGUUCACAGCGGACCUUGA----------------------------------------------------	12	0,-1
---------------------------------------------------UUAAGGCACGCGGUGAAUGCCA--------------	4	-1,1
----------------------------------------------------UAAGGCACGCGGUGAAUGCCA--------------	14	0,1
----------------------------------------------------UAAGGCACGCGGUGAAUGCCAA-------------	2	0,2
-----------------------------------------------------AAGGCACGCGGUGAAUGCCA--------------	4	1,1
------------------------------------------------------AGGCACGCGGUGAAUGCCA--------------	2	2,1
>hsa-mir-1246	5pM:11-29	Normal
uguauccuugAAUGGAUUUUUGGAGCAGGaguggacaccugacccaaaggaaaucaauccauaggcuagcaau
----------AAUGGAUUUUUGGAGCAGG--------------------------------------------	5	0,0
-----------AUGGAUUUUUGGAGCAGG--------------------------------------------	4	1,0
>hsa-mir-1247	5pM:40-61	Normal
ccgcuugccucgcccagcgcagccccggccgcugggcgcACCCGUCCCGUUCGUCCCCGGAcguugcucucuaccccgggaacgucgagacuggagcgcccgaacugagccaccuucgcggaccccgagagcggcg
---------------------------------------ACCCGUCCCGUUCGUCCCCGG----------------------------------------------------------------------------	7	0,-1
---------------------------------------ACCCGUCCCGUUCGUCCCCGGc---------------------------------------------------------------------------	2	0,-1
---------------------------------------ACCCGUCCCGUUCGUCCCCGGu---------------------------------------------------------------------------	4	0,-1
---------------------------------------ACCCGUCCCGUUCGUCCCCGGA---------------------------------------------------------------------------	96	0,0
---------------------------------------ACCCGUCCCGUUCGUCCCCGGAa--------------------------------------------------------------------------	26	0,0
---------------------------------------ACCCGUCCCGUUCGUCCCCGGAau-------------------------------------------------------------------------	2	0,0
---------------------------------------ACCCGUCCCGUUCGUCCCCGGAu--------------------------------------------------------------------------	31	0,0
---------------------------------------ACCCGUCCCGUUCGUCCCCGGAuu-------------------------------------------------------------------------	2	0,0
-----------------------------------------------------------------------------GGGAACGUCGAGACUGGAGC---------------------------------------	2
>hsa-mir-1249	3pM:41-62	Normal
gggaggagggaggagaugggccaaguucccucuggcuggaACGCCCUUCCCCCCCUUCUUCAccug
----------------------------------------ACGCCCUUCCCCCCCUUCU-------	2	0,-3
----------------------------------------ACGCCCUUCCCCCCCUUCUU------	6	0,-2
----------------------------------------ACGCCCUUCCCCCCCUUCUUC-----	10	0,-1
----------------------------------------ACGCCCUUCCCCCCCUUCUUCA----	32	0,0
>hsa-mir-1254	5pM:18-41	Normal
ggugggaggauugcuugAGCCUGGAAGCUGGAGCCUGCAGUgaacuaucauugugccacuguacuccagccuaggcaacaaaaugaaauccugucua
-----------------AGCCUGGAAGCUGGAGCCUGCAG---------------------------------------------------------	2	0,-1
-----------------AGCCUGGAAGCUGGAGCCUGCAGU--------------------------------------------------------	2	0,0
>hsa-mir-1254-2	5pM:4-27	Normal
cugAGCCUGGAAGCUGGAGCCUGCAGUgagcuaugaucaugucccuguacucuagccugggca
---AGCCUGGAAGCUGGAGCCUGCAG-------------------------------------	2	0,-1
---AGCCUGGAAGCUGGAGCCUGCAGU------------------------------------	2	0,0
>hsa-mir-1255b-1	5pM:3-24	Normal
uaCGGAUGAGCAAAGAAAGUGGUUucuuaaaauggaaucuacucuuugugaagaugcugugaa
--CGGAUGAGCAAAGAAAGUGGUU---------------------------------------	2	0,0
>hsa-mir-1255b-2	5pM:6-27	Normal
ucuuaCGGAUGAGCAAAGAAAGUGGUUugcgccucaagaaaccacuuucuuugcucauccauaagga
-----CGGAUGAGCAAAGAAAGUGGUU----------------------------------------	2	0,0
>hsa-mir-125a	5p:15-38;3p:53-74	Normal
ugccagucucuaggUCCCUGAGACCCUUUAACCUGUGAggacauccagggucACAGGUGAGGUUCUUGGGAGCCuggcgucuggcc
--------------UCCCUGAGACCCUUUAACC-----------------------------------------------------	41	0,-5
--------------UCCCUGAGACCCUUUAACCa----------------------------------------------------	14	0,-5
--------------UCCCUGAGACCCUUUAACCU----------------------------------------------------	213	0,-4
--------------UCCCUGAGACCCUUUAACCUa---------------------------------------------------	4	0,-4
--------------UCCCUGAGACCCUUUAACCUau--------------------------------------------------	28	0,-4
--------------UCCCUGAGACCCUUUAACCUu---------------------------------------------------	7	0,-4
--------------UCCCUGAGACCCUUUAACCUuu--------------------------------------------------	32	0,-4
--------------UCCCUGAGACCCUUUAACCUG---------------------------------------------------	740	0,-3
--------------UCCCUGAGACCCUUUAACCUGa--------------------------------------------------	317	0,-3
--------------UCCCUGAGACCCUUUAACCUGaa-------------------------------------------------	13	0,-3
--------------UCCCUGAGACCCUUUAACCUGc--------------------------------------------------	30	0,-3
--------------UCCCUGAGACCCUUUAACCUGg--------------------------------------------------	13	0,-3
--------------UCCCUGAGACCCUUUAACCUGU--------------------------------------------------	13116	0,-2
--------------UCCCUGAGACCCUUUAACCUGUa-------------------------------------------------	66	0,-2
--------------UCCCUGAGACCCUUUAACCUGUu-------------------------------------------------	54	0,-2
--------------UCCCUGAGACCCUUUAACCUGUG-------------------------------------------------	4061	0,-1
--------------UCCCUGAGACCCUUUAACCUGUGc------------------------------------------------	3	0,-1
--------------UCCCUGAGACCCUUUAACCUGUGg------------------------------------------------	2	0,-1
--------------UCCCUGAGACCCUUUAACCUGUGu------------------------------------------------	463	0,-1
--------------UCCCUGAGACCCUUUAACCUGUGA------------------------------------------------	1286	0,0
--------------UCCCUGAGACCCUUUAACCUGUGAa-----------------------------------------------	10	0,0
--------------UCCCUGAGACCCUUUAACCUGUGAu-----------------------------------------------	6	0,0
---------------CCCUGAGACCCUUUAACCUGU--------------------------------------------------	48	1,-2
---------------CCCUGAGACCCUUUAACCUGUG-------------------------------------------------	14	1,-1
---------------CCCUGAGACCCUUUAACCUGUGu------------------------------------------------	2	1,-1
---------------CCCUGAGACCCUUUAACCUGUGA------------------------------------------------	4	1,0
----------------CCUGAGACCCUUUAACCU----------------------------------------------------	2	2,-4
----------------CCUGAGACCCUUUAACCUG---------------------------------------------------	6	2,-3
----------------CCUGAGACCCUUUAACCUGU--------------------------------------------------	102	2,-2
----------------CCUGAGACCCUUUAACCUGUG-------------------------------------------------	28	2,-1
----------------CCUGAGACCCUUUAACCUGUGA------------------------------------------------	2	2,0
----------------------------------------------------ACAGGUGAGGUUCUUGGGAa--------------	3	0,-3
----------------------------------------------------ACAGGUGAGGUUCUUGGGAaa-------------	3	0,-3
----------------------------------------------------ACAGGUGAGGUUCUUGGGAG--------------	6	0,-2
----------------------------------------------------ACAGGUGAGGUUCUUGGGAGa-------------	3	0,-2
----------------------------------------------------ACAGGUGAGGUUCUUGGGAGC-------------	50	0,-1
----------------------------------------------------ACAGGUGAGGUUCUUGGGAGCC------------	10	0,0
----------------------------------------------------ACAGGUGAGGUUCUUGGGAGCCa-----------	3	0,0
-----------------------------------------------------CAGGUGAGGUUCUUGGGAGCC------------	2	1,0
>hsa-mir-125b-1	MA:15-36;mi:55-76	Normal
ugcgcuccucucagUCCCUGAGACCCUAACUUGUGAuguuuaccguuuaaauccACGGGUUAGGCUCUUGGGAGCUgcgagucgugcu
--------------UCCCUGAGACCCUAACUU--------------------------------------------------------	883	0,-4
--------------UCCCUGAGACCCUAACUUa-------------------------------------------------------	38	0,-4
--------------UCCCUGAGACCCUAACUUaa------------------------------------------------------	10	0,-4
--------------UCCCUGAGACCCUAACUUau------------------------------------------------------	24	0,-4
--------------UCCCUGAGACCCUAACUUu-------------------------------------------------------	12	0,-4
--------------UCCCUGAGACCCUAACUUuu------------------------------------------------------	5	0,-4
--------------UCCCUGAGACCCUAACUUG-------------------------------------------------------	1081	0,-3
--------------UCCCUGAGACCCUAACUUGa------------------------------------------------------	185	0,-3
--------------UCCCUGAGACCCUAACUUGaa-----------------------------------------------------	16	0,-3
--------------UCCCUGAGACCCUAACUUGc------------------------------------------------------	23	0,-3
--------------UCCCUGAGACCCUAACUUGg------------------------------------------------------	4	0,-3
--------------UCCCUGAGACCCUAACUUGU------------------------------------------------------	7850	0,-2
--------------UCCCUGAGACCCUAACUUGUa-----------------------------------------------------	53	0,-2
--------------UCCCUGAGACCCUAACUUGUaa----------------------------------------------------	221	0,-2
--------------UCCCUGAGACCCUAACUUGUau----------------------------------------------------	5	0,-2
--------------UCCCUGAGACCCUAACUUGUc-----------------------------------------------------	8	0,-2
--------------UCCCUGAGACCCUAACUUGUu-----------------------------------------------------	30	0,-2
--------------UCCCUGAGACCCUAACUUGUuu----------------------------------------------------	3	0,-2
--------------UCCCUGAGACCCUAACUUGUG-----------------------------------------------------	9959	0,-1
--------------UCCCUGAGACCCUAACUUGUGc----------------------------------------------------	190	0,-1
--------------UCCCUGAGACCCUAACUUGUGg----------------------------------------------------	127	0,-1
--------------UCCCUGAGACCCUAACUUGUGu----------------------------------------------------	2294	0,-1
--------------UCCCUGAGACCCUAACUUGUGuu---------------------------------------------------	7	0,-1
--------------UCCCUGAGACCCUAACUUGUGA----------------------------------------------------	84459	0,0
--------------UCCCUGAGACCCUAACUUGUGAa---------------------------------------------------	13672	0,0
--------------UCCCUGAGACCCUAACUUGUGAaa--------------------------------------------------	1306	0,0
--------------UCCCUGAGACCCUAACUUGUGAau--------------------------------------------------	100	0,0
--------------UCCCUGAGACCCUAACUUGUGAc---------------------------------------------------	69	0,0
--------------UCCCUGAGACCCUAACUUGUGAU---------------------------------------------------	391	0,1
--------------UCCCUGAGACCCUAACUUGUGAUc--------------------------------------------------	4	0,1
---------------CCCUGAGACCCUAACUUGU------------------------------------------------------	10	1,-2
---------------CCCUGAGACCCUAACUUGUG-----------------------------------------------------	39	1,-1
---------------CCCUGAGACCCUAACUUGUGu----------------------------------------------------	5	1,-1
---------------CCCUGAGACCCUAACUUGUGA----------------------------------------------------	289	1,0
---------------CCCUGAGACCCUAACUUGUGAa---------------------------------------------------	48	1,0
---------------CCCUGAGACCCUAACUUGUGAaa--------------------------------------------------	11	1,0
----------------CCUGAGACCCUAACUUGU------------------------------------------------------	49	2,-2
----------------CCUGAGACCCUAACUUGUG-----------------------------------------------------	77	2,-1
----------------CCUGAGACCCUAACUUGUGu----------------------------------------------------	10	2,-1
----------------CCUGAGACCCUAACUUGUGA----------------------------------------------------	647	2,0
----------------CCUGAGACCCUAACUUGUGAa---------------------------------------------------	98	2,0
----------------CCUGAGACCCUAACUUGUGAaa--------------------------------------------------	5	2,0
-----------------------------------------------------CACGGGUUAGGCUCUUGGGAGu-------------	2	-1,-2
------------------------------------------------------ACGGGUUAGGCUCUUGGGAaa-------------	4	0,-3
------------------------------------------------------ACGGGUUAGGCUCUUGGGAG--------------	24	0,-2
------------------------------------------------------ACGGGUUAGGCUCUUGGGAGa-------------	7	0,-2
------------------------------------------------------ACGGGUUAGGCUCUUGGGAGu-------------	51	0,-2
------------------------------------------------------ACGGGUUAGGCUCUUGGGAGC-------------	51	0,-1
------------------------------------------------------ACGGGUUAGGCUCUUGGGAGCa------------	2	0,-1
------------------------------------------------------ACGGGUUAGGCUCUUGGGAGCU------------	124	0,0
------------------------------------------------------ACGGGUUAGGCUCUUGGGAGCUa-----------	5	0,0
------------------------------------------------------ACGGGUUAGGCUCUUGGGAGCUu-----------	20	0,0
------------------------------------------------------ACGGGUUAGGCUCUUGGGAGCUuu----------	7	0,0
>hsa-mir-125b-2	MA:17-38;mi:54-75	Normal
accagacuuuuccuagUCCCUGAGACCCUAACUUGUGAgguauuuuaguaacaUCACAAGUCAGGCUCUUGGGACcuaggcggagggga
----------------UCCCUGAGACCCUAACUU-------------------------------------------------------	883	0,-4
----------------UCCCUGAGACCCUAACUUa------------------------------------------------------	38	0,-4
----------------UCCCUGAGACCCUAACUUaa-----------------------------------------------------	10	0,-4
----------------UCCCUGAGACCCUAACUUau-----------------------------------------------------	24	0,-4
----------------UCCCUGAGACCCUAACUUu------------------------------------------------------	12	0,-4
----------------UCCCUGAGACCCUAACUUuu-----------------------------------------------------	5	0,-4
----------------UCCCUGAGACCCUAACUUG------------------------------------------------------	1081	0,-3
----------------UCCCUGAGACCCUAACUUGa-----------------------------------------------------	185	0,-3
----------------UCCCUGAGACCCUAACUUGaa----------------------------------------------------	16	0,-3
----------------UCCCUGAGACCCUAACUUGc-----------------------------------------------------	23	0,-3
----------------UCCCUGAGACCCUAACUUGg-----------------------------------------------------	4	0,-3
----------------UCCCUGAGACCCUAACUUGU-----------------------------------------------------	7850	0,-2
----------------UCCCUGAGACCCUAACUUGUa----------------------------------------------------	53	0,-2
----------------UCCCUGAGACCCUAACUUGUaa---------------------------------------------------	221	0,-2
----------------UCCCUGAGACCCUAACUUGUau---------------------------------------------------	5	0,-2
----------------UCCCUGAGACCCUAACUUGUc----------------------------------------------------	8	0,-2
----------------UCCCUGAGACCCUAACUUGUu----------------------------------------------------	30	0,-2
----------------UCCCUGAGACCCUAACUUGUuu---------------------------------------------------	3	0,-2
----------------UCCCUGAGACCCUAACUUGUG----------------------------------------------------	9959	0,-1
----------------UCCCUGAGACCCUAACUUGUGc---------------------------------------------------	190	0,-1
----------------UCCCUGAGACCCUAACUUGUGg---------------------------------------------------	127	0,-1
----------------UCCCUGAGACCCUAACUUGUGu---------------------------------------------------	2294	0,-1
----------------UCCCUGAGACCCUAACUUGUGuu--------------------------------------------------	7	0,-1
----------------UCCCUGAGACCCUAACUUGUGA---------------------------------------------------	84459	0,0
----------------UCCCUGAGACCCUAACUUGUGAa--------------------------------------------------	13672	0,0
----------------UCCCUGAGACCCUAACUUGUGAaa-------------------------------------------------	1306	0,0
----------------UCCCUGAGACCCUAACUUGUGAau-------------------------------------------------	100	0,0
----------------UCCCUGAGACCCUAACUUGUGAc--------------------------------------------------	69	0,0
----------------UCCCUGAGACCCUAACUUGUGAG--------------------------------------------------	170	0,1
----------------UCCCUGAGACCCUAACUUGUGAGa-------------------------------------------------	20	0,1
----------------UCCCUGAGACCCUAACUUGUGAGu-------------------------------------------------	7	0,1
-----------------CCCUGAGACCCUAACUUGU-----------------------------------------------------	10	1,-2
-----------------CCCUGAGACCCUAACUUGUG----------------------------------------------------	39	1,-1
-----------------CCCUGAGACCCUAACUUGUGu---------------------------------------------------	5	1,-1
-----------------CCCUGAGACCCUAACUUGUGA---------------------------------------------------	289	1,0
-----------------CCCUGAGACCCUAACUUGUGAa--------------------------------------------------	48	1,0
-----------------CCCUGAGACCCUAACUUGUGAaa-------------------------------------------------	11	1,0
------------------CCUGAGACCCUAACUUGU-----------------------------------------------------	49	2,-2
------------------CCUGAGACCCUAACUUGUG----------------------------------------------------	77	2,-1
------------------CCUGAGACCCUAACUUGUGu---------------------------------------------------	10	2,-1
------------------CCUGAGACCCUAACUUGUGA---------------------------------------------------	647	2,0
------------------CCUGAGACCCUAACUUGUGAa--------------------------------------------------	98	2,0
------------------CCUGAGACCCUAACUUGUGAaa-------------------------------------------------	5	2,0
----------------------------------------------------AUCACAAGUCAGGCUCUUGGGA---------------	62	-1,-1
----------------------------------------------------AUCACAAGUCAGGCUCUUGGGAa--------------	11	-1,-1
----------------------------------------------------AUCACAAGUCAGGCUCUUGGGAu--------------	10	-1,-1
----------------------------------------------------AUCACAAGUCAGGCUCUUGGGAC--------------	24	-1,0
----------------------------------------------------AUCACAAGUCAGGCUCUUGGGACu-------------	4	-1,0
-----------------------------------------------------UCACAAGUCAGGCUCUUGG-----------------	2	0,-3
-----------------------------------------------------UCACAAGUCAGGCUCUUGGGA---------------	2	0,-1
-----------------------------------------------------UCACAAGUCAGGCUCUUGGGAa--------------	8	0,-1
-----------------------------------------------------UCACAAGUCAGGCUCUUGGGAC--------------	20	0,0
-----------------------------------------------------UCACAAGUCAGGCUCUUGGGACa-------------	2	0,0
-----------------------------------------------------UCACAAGUCAGGCUCUUGGGACu-------------	8	0,0
-------------------------------------------------------ACAAGUCAGGCUCUUGGGA---------------	19	2,-1
-------------------------------------------------------ACAAGUCAGGCUCUUGGGAa--------------	9	2,-1
-------------------------------------------------------ACAAGUCAGGCUCUUGGGAaa-------------	9	2,-1
-------------------------------------------------------ACAAGUCAGGCUCUUGGGAu--------------	5	2,-1
-------------------------------------------------------ACAAGUCAGGCUCUUGGGAuu-------------	2	2,-1
-------------------------------------------------------ACAAGUCAGGCUCUUGGGAC--------------	94	2,0
-------------------------------------------------------ACAAGUCAGGCUCUUGGGACa-------------	41	2,0
-------------------------------------------------------ACAAGUCAGGCUCUUGGGACaa------------	5	2,0
-------------------------------------------------------ACAAGUCAGGCUCUUGGGACu-------------	76	2,0
-------------------------------------------------------ACAAGUCAGGCUCUUGGGACuu------------	6	2,0
-------------------------------------------------------ACAAGUCAGGCUCUUGGGACC-------------	158	2,1
-------------------------------------------------------ACAAGUCAGGCUCUUGGGACCa------------	4	2,1
-------------------------------------------------------ACAAGUCAGGCUCUUGGGACCau-----------	4	2,1
-------------------------------------------------------ACAAGUCAGGCUCUUGGGACCU------------	329	2,2
-------------------------------------------------------ACAAGUCAGGCUCUUGGGACCUu-----------	85	2,2
-------------------------------------------------------ACAAGUCAGGCUCUUGGGACCUuu----------	61	2,2
-------------------------------------------------------ACAAGUCAGGCUCUUGGGACCUA-----------	14	2,3
-------------------------------------------------------ACAAGUCAGGCUCUUGGGACCUAa----------	2	2,3
-------------------------------------------------------ACAAGUCAGGCUCUUGGGACCUAau---------	2	2,3
-------------------------------------------------------ACAAGUCAGGCUCUUGGGACCUAu----------	15	2,3
>hsa-mir-126	mi:15-35;MA:52-73	Normal
cgcuggcgacgggaCAUUAUUACUUUUGGUACGCGcugugacacuucaaacUCGUACCGUGAGUAAUAAUGCGccguccacggca
--------------CAUUAUUACUUUUGGUAC-----------------------------------------------------	198	0,-3
--------------CAUUAUUACUUUUGGUACu----------------------------------------------------	5	0,-3
--------------CAUUAUUACUUUUGGUACG----------------------------------------------------	254	0,-2
--------------CAUUAUUACUUUUGGUACGa---------------------------------------------------	17	0,-2
--------------CAUUAUUACUUUUGGUACGaa--------------------------------------------------	2	0,-2
--------------CAUUAUUACUUUUGGUACGC---------------------------------------------------	355	0,-1
--------------CAUUAUUACUUUUGGUACGCa--------------------------------------------------	35	0,-1
--------------CAUUAUUACUUUUGGUACGCaa-------------------------------------------------	5	0,-1
--------------CAUUAUUACUUUUGGUACGCau-------------------------------------------------	2	0,-1
--------------CAUUAUUACUUUUGGUACGCu--------------------------------------------------	51	0,-1
--------------CAUUAUUACUUUUGGUACGCuu-------------------------------------------------	3	0,-1
--------------CAUUAUUACUUUUGGUACGCG--------------------------------------------------	3901	0,0
--------------CAUUAUUACUUUUGGUACGCGa-------------------------------------------------	1019	0,0
--------------CAUUAUUACUUUUGGUACGCGaa------------------------------------------------	29	0,0
--------------CAUUAUUACUUUUGGUACGCGau------------------------------------------------	4	0,0
--------------CAUUAUUACUUUUGGUACGCGg-------------------------------------------------	6	0,0
--------------CAUUAUUACUUUUGGUACGCGu-------------------------------------------------	296	0,0
--------------CAUUAUUACUUUUGGUACGCGC-------------------------------------------------	42	0,1
--------------CAUUAUUACUUUUGGUACGCGCU------------------------------------------------	12	0,2
---------------AUUAUUACUUUUGGUACG----------------------------------------------------	4	1,-2
---------------AUUAUUACUUUUGGUACGC---------------------------------------------------	9	1,-1
---------------AUUAUUACUUUUGGUACGCa--------------------------------------------------	3	1,-1
---------------AUUAUUACUUUUGGUACGCG--------------------------------------------------	160	1,0
---------------AUUAUUACUUUUGGUACGCGa-------------------------------------------------	23	1,0
---------------AUUAUUACUUUUGGUACGCGu-------------------------------------------------	7	1,0
---------------AUUAUUACUUUUGGUACGCGC-------------------------------------------------	4	1,1
---------------AUUAUUACUUUUGGUACGCGCU------------------------------------------------	18	1,2
--------------------------------------------------CUCGUACCGUGAGUAAUAAa---------------	2	-1,-4
--------------------------------------------------CUCGUACCGUGAGUAAUAAU---------------	17	-1,-3
--------------------------------------------------CUCGUACCGUGAGUAAUAAUG--------------	46	-1,-2
--------------------------------------------------CUCGUACCGUGAGUAAUAAUGa-------------	22	-1,-2
--------------------------------------------------CUCGUACCGUGAGUAAUAAUGu-------------	2	-1,-2
--------------------------------------------------CUCGUACCGUGAGUAAUAAUGC-------------	79	-1,-1
--------------------------------------------------CUCGUACCGUGAGUAAUAAUGCG------------	178	-1,0
--------------------------------------------------CUCGUACCGUGAGUAAUAAUGCGa-----------	4	-1,0
---------------------------------------------------UCGUACCGUGAGUAAUAA----------------	58	0,-4
---------------------------------------------------UCGUACCGUGAGUAAUAAa---------------	11	0,-4
---------------------------------------------------UCGUACCGUGAGUAAUAAaa--------------	10	0,-4
---------------------------------------------------UCGUACCGUGAGUAAUAAU---------------	178	0,-3
---------------------------------------------------UCGUACCGUGAGUAAUAAUa--------------	7	0,-3
---------------------------------------------------UCGUACCGUGAGUAAUAAUu--------------	2	0,-3
---------------------------------------------------UCGUACCGUGAGUAAUAAUG--------------	512	0,-2
---------------------------------------------------UCGUACCGUGAGUAAUAAUGa-------------	305	0,-2
---------------------------------------------------UCGUACCGUGAGUAAUAAUGaa------------	60	0,-2
---------------------------------------------------UCGUACCGUGAGUAAUAAUGu-------------	27	0,-2
---------------------------------------------------UCGUACCGUGAGUAAUAAUGC-------------	973	0,-1
---------------------------------------------------UCGUACCGUGAGUAAUAAUGCa------------	187	0,-1
---------------------------------------------------UCGUACCGUGAGUAAUAAUGCaa-----------	32	0,-1
---------------------------------------------------UCGUACCGUGAGUAAUAAUGCc------------	4	0,-1
---------------------------------------------------UCGUACCGUGAGUAAUAAUGCu------------	52	0,-1
---------------------------------------------------UCGUACCGUGAGUAAUAAUGCG------------	10351	0,0
---------------------------------------------------UCGUACCGUGAGUAAUAAUGCGa-----------	1938	0,0
---------------------------------------------------UCGUACCGUGAGUAAUAAUGCGau----------	3	0,0
---------------------------------------------------UCGUACCGUGAGUAAUAAUGCGu-----------	338	0,0
---------------------------------------------------UCGUACCGUGAGUAAUAAUGCGC-----------	4	0,1
----------------------------------------------------CGUACCGUGAGUAAUAAU---------------	73	1,-3
----------------------------------------------------CGUACCGUGAGUAAUAAUa--------------	2	1,-3
----------------------------------------------------CGUACCGUGAGUAAUAAUaa-------------	2	1,-3
----------------------------------------------------CGUACCGUGAGUAAUAAUG--------------	175	1,-2
----------------------------------------------------CGUACCGUGAGUAAUAAUGa-------------	99	1,-2
----------------------------------------------------CGUACCGUGAGUAAUAAUGaa------------	37	1,-2
----------------------------------------------------CGUACCGUGAGUAAUAAUGu-------------	3	1,-2
----------------------------------------------------CGUACCGUGAGUAAUAAUGC-------------	236	1,-1
----------------------------------------------------CGUACCGUGAGUAAUAAUGCa------------	67	1,-1
----------------------------------------------------CGUACCGUGAGUAAUAAUGCaa-----------	46	1,-1
----------------------------------------------------CGUACCGUGAGUAAUAAUGCc------------	2	1,-1
----------------------------------------------------CGUACCGUGAGUAAUAAUGCu------------	30	1,-1
----------------------------------------------------CGUACCGUGAGUAAUAAUGCG------------	5863	1,0
----------------------------------------------------CGUACCGUGAGUAAUAAUGCGa-----------	1941	1,0
----------------------------------------------------CGUACCGUGAGUAAUAAUGCGaa----------	25	1,0
----------------------------------------------------CGUACCGUGAGUAAUAAUGCGg-----------	10	1,0
----------------------------------------------------CGUACCGUGAGUAAUAAUGCGu-----------	1734	1,0
----------------------------------------------------CGUACCGUGAGUAAUAAUGCGuu----------	3	1,0
----------------------------------------------------CGUACCGUGAGUAAUAAUGCGC-----------	11	1,1
-----------------------------------------------------GUACCGUGAGUAAUAAUG--------------	10	2,-2
-----------------------------------------------------GUACCGUGAGUAAUAAUGaa------------	2	2,-2
-----------------------------------------------------GUACCGUGAGUAAUAAUGC-------------	4	2,-1
-----------------------------------------------------GUACCGUGAGUAAUAAUGCaa-----------	2	2,-1
-----------------------------------------------------GUACCGUGAGUAAUAAUGCG------------	366	2,0
-----------------------------------------------------GUACCGUGAGUAAUAAUGCGa-----------	110	2,0
-----------------------------------------------------GUACCGUGAGUAAUAAUGCGu-----------	73	2,0
>hsa-mir-1260b	5pM:10-28	Normal
ucuccguuuAUCCCACCACUGCCACCAUuauugcuacuguucagcaggugcugcugguggugauggugauagucuggugggggcggugg
---------AUCCCACCACUGCCACCA--------------------------------------------------------------	29	0,-1
---------AUCCCACCACUGCCACCAa-------------------------------------------------------------	2	0,-1
---------AUCCCACCACUGCCACCAaa------------------------------------------------------------	9	0,-1
---------AUCCCACCACUGCCACCAau------------------------------------------------------------	4	0,-1
---------AUCCCACCACUGCCACCAU-------------------------------------------------------------	4	0,0
>hsa-mir-1262	5pM:14-35	Normal
aucuacaauggugAUGGGUGAAUUUGUAGAAGGAUgaaagucaaagaauccuucugggaacuaauuuuuggccuucaacaagaauugugauau
-------------AUGGGUGAAUUUGUAGAAGGAU----------------------------------------------------------	2	0,0
>hsa-mir-1268	5pM:5-22	Normal
uagcCGGGCGUGGUGGUGGGGGccuguggucccagcuacuuuggaggcugag
----CGGGCGUGGUGGUGGGGG------------------------------	53	0,0
>hsa-mir-1268b	5pM:4-23	Normal
accCGGGCGUGGUGGUGGGGGUGggugccuguaauuccagcuaguuggga
---CGGGCGUGGUGGUGGGGG-----------------------------	53	0,-2
>hsa-mir-127	5p:23-44;3p:57-78	Normal
ugugaucacugucuccagccugCUGAAGCUCAGAGGGCUCUGAUucagaaagaucaUCGGAUCCGUCUGAGCUUGGCUggucggaagucucaucauc
--------------------UGCUGAAGCUCAGAGGGCUCUGAU-----------------------------------------------------	2	-2,0
---------------------GCUGAAGCUCAGAGGGCUCUGAU-----------------------------------------------------	2	-1,0
----------------------CUGAAGCUCAGAGGGCUCUGA------------------------------------------------------	129	0,-1
----------------------CUGAAGCUCAGAGGGCUCUGAa-----------------------------------------------------	16	0,-1
----------------------CUGAAGCUCAGAGGGCUCUGAaa----------------------------------------------------	10	0,-1
----------------------CUGAAGCUCAGAGGGCUCUGAau----------------------------------------------------	5	0,-1
----------------------CUGAAGCUCAGAGGGCUCUGAU-----------------------------------------------------	512	0,0
----------------------CUGAAGCUCAGAGGGCUCUGAUa----------------------------------------------------	13	0,0
----------------------CUGAAGCUCAGAGGGCUCUGAUc----------------------------------------------------	2	0,0
----------------------CUGAAGCUCAGAGGGCUCUGAUU----------------------------------------------------	362	0,1
----------------------CUGAAGCUCAGAGGGCUCUGAUUu---------------------------------------------------	17	0,1
-----------------------UGAAGCUCAGAGGGCUCUGA------------------------------------------------------	9	1,-1
-----------------------UGAAGCUCAGAGGGCUCUGAU-----------------------------------------------------	88	1,0
-----------------------UGAAGCUCAGAGGGCUCUGAUa----------------------------------------------------	2	1,0
-----------------------UGAAGCUCAGAGGGCUCUGAUU----------------------------------------------------	148	1,1
-----------------------UGAAGCUCAGAGGGCUCUGAUUu---------------------------------------------------	3	1,1
------------------------GAAGCUCAGAGGGCUCUGAU-----------------------------------------------------	13	2,0
------------------------GAAGCUCAGAGGGCUCUGAUU----------------------------------------------------	101	2,1
------------------------GAAGCUCAGAGGGCUCUGAUUC---------------------------------------------------	26	2,2
------------------------GAAGCUCAGAGGGCUCUGAUUCA--------------------------------------------------	5	2,3
-------------------------------------------------------AUCGGAUCCGUCUGAGCUUGG---------------------	8	-1,-2
-------------------------------------------------------AUCGGAUCCGUCUGAGCUUGGa--------------------	5	-1,-2
-------------------------------------------------------AUCGGAUCCGUCUGAGCUUGGu--------------------	48	-1,-2
--------------------------------------------------------UCGGAUCCGUCUGAGCUU-----------------------	31	0,-4
--------------------------------------------------------UCGGAUCCGUCUGAGCUUG----------------------	30	0,-3
--------------------------------------------------------UCGGAUCCGUCUGAGCUUGa---------------------	4	0,-3
--------------------------------------------------------UCGGAUCCGUCUGAGCUUGaa--------------------	2	0,-3
--------------------------------------------------------UCGGAUCCGUCUGAGCUUGG---------------------	287	0,-2
--------------------------------------------------------UCGGAUCCGUCUGAGCUUGGa--------------------	46	0,-2
--------------------------------------------------------UCGGAUCCGUCUGAGCUUGGaa-------------------	27	0,-2
--------------------------------------------------------UCGGAUCCGUCUGAGCUUGGau-------------------	7	0,-2
--------------------------------------------------------UCGGAUCCGUCUGAGCUUGGu--------------------	33	0,-2
--------------------------------------------------------UCGGAUCCGUCUGAGCUUGGuu-------------------	12	0,-2
--------------------------------------------------------UCGGAUCCGUCUGAGCUUGGC--------------------	540	0,-1
--------------------------------------------------------UCGGAUCCGUCUGAGCUUGGCa-------------------	272	0,-1
--------------------------------------------------------UCGGAUCCGUCUGAGCUUGGCaa------------------	107	0,-1
--------------------------------------------------------UCGGAUCCGUCUGAGCUUGGCau------------------	119	0,-1
--------------------------------------------------------UCGGAUCCGUCUGAGCUUGGCc-------------------	2	0,-1
--------------------------------------------------------UCGGAUCCGUCUGAGCUUGGCg-------------------	5	0,-1
--------------------------------------------------------UCGGAUCCGUCUGAGCUUGGCU-------------------	3098	0,0
--------------------------------------------------------UCGGAUCCGUCUGAGCUUGGCUa------------------	165	0,0
--------------------------------------------------------UCGGAUCCGUCUGAGCUUGGCUaa-----------------	14	0,0
--------------------------------------------------------UCGGAUCCGUCUGAGCUUGGCUau-----------------	56	0,0
--------------------------------------------------------UCGGAUCCGUCUGAGCUUGGCUc------------------	2	0,0
--------------------------------------------------------UCGGAUCCGUCUGAGCUUGGCUu------------------	452	0,0
--------------------------------------------------------UCGGAUCCGUCUGAGCUUGGCUuu-----------------	101	0,0
--------------------------------------------------------UCGGAUCCGUCUGAGCUUGGCUG------------------	4	0,1
---------------------------------------------------------CGGAUCCGUCUGAGCUUGG---------------------	3	1,-2
---------------------------------------------------------CGGAUCCGUCUGAGCUUGGC--------------------	22	1,-1
---------------------------------------------------------CGGAUCCGUCUGAGCUUGGCau------------------	2	1,-1
---------------------------------------------------------CGGAUCCGUCUGAGCUUGGCU-------------------	89	1,0
---------------------------------------------------------CGGAUCCGUCUGAGCUUGGCUa------------------	2	1,0
---------------------------------------------------------CGGAUCCGUCUGAGCUUGGCUu------------------	13	1,0
----------------------------------------------------------GGAUCCGUCUGAGCUUGGCU-------------------	6	2,0
----------------------------------------------------------GGAUCCGUCUGAGCUUGGCUaa-----------------	2	2,0
>hsa-mir-1270-1	5pM:13-35	Normal
cacagaguuauaCUGGAGAUAUGGAAGAGCUGUGUuggguauaaguaacaggcuuuucuuuaucuucuauguggcucuuugca
-----------ACUGGAGAUAUGGAAGAGCUGU--------------------------------------------------	2	-1,-2
------------CUGGAGAUAUGGAAGAGCUGUGU------------------------------------------------	6	0,0
>hsa-mir-1270-2	5pM:13-35	Normal
cacagaguuauaCUGGAGAUAUGGAAGAGCUGUGUuggguauaaguaacaggcuuuucuuuaucuucuauguggcucuuugca
-----------ACUGGAGAUAUGGAAGAGCUGU--------------------------------------------------	2	-1,-2
------------CUGGAGAUAUGGAAGAGCUGUGU------------------------------------------------	6	0,0
>hsa-mir-1271	5pM:15-36	Normal
cacccagaucagugCUUGGCACCUAGCAAGCACUCAguaaauauuuguugagugccugcuaugugccaggcauugugcugagggcu
--------------CUUGGCACCUAGCAAGCAC-----------------------------------------------------	2	0,-3
--------------CUUGGCACCUAGCAAGCACU----------------------------------------------------	15	0,-2
--------------CUUGGCACCUAGCAAGCACUC---------------------------------------------------	16	0,-1
--------------CUUGGCACCUAGCAAGCACUCA--------------------------------------------------	41	0,0
--------------CUUGGCACCUAGCAAGCACUCAa-------------------------------------------------	6	0,0
--------------CUUGGCACCUAGCAAGCACUCAu-------------------------------------------------	2	0,0
>hsa-mir-1273c	5pM:10-31	Normal
ugcagccugGGCGACAAAACGAGACCCUGUCuuuuuuuuuuucugagacagagucucguucuguugcccaagcugga
------------------------------------------------CAGAGUCUCGUUCUGUUGCCCAAa-----	2
>hsa-mir-1275	5pM:18-34	Normal
ccucugugagaaaggguGUGGGGGAGAGGCUGUCuugugucuguaaguaugccaaacuuauuuuccccaaggcagaggga
---------------GUGUGGGGGAGAGGCUGU-----------------------------------------------	2	-2,-1
>hsa-mir-1277	3pM:47-68	Normal
accucccaaauauauauauauauguacguauguguauauaaauguaUACGUAGAUAUAUAUGUAUUUUugguggguuu
----------UAUAUAUAUAUAUGUACGUAU-----------------------------------------------	5
----------UAUAUAUAUAUAUGUACGUAUG----------------------------------------------	2
----------UAUAUAUAUAUAUGUACGUAUGa---------------------------------------------	2
----------------------------------------------UACGUAGAUAUAUAUGUAUUU-----------	2	0,-1
----------------------------------------------UACGUAGAUAUAUAUGUAUUUU----------	3	0,0
>hsa-mir-128-1	3pM:50-70	Normal
ugagcuguuggauucggggccguagcacugucugagagguuuacauuucUCACAGUGAACCGGUCUCUUUuucagcugcuuc
-------------------------------------------------UCACAGUGAACCGGUCUCU--------------	7	0,-2
-------------------------------------------------UCACAGUGAACCGGUCUCUU-------------	22	0,-1
-------------------------------------------------UCACAGUGAACCGGUCUCUUaa-----------	2	0,-1
-------------------------------------------------UCACAGUGAACCGGUCUCUUU------------	126	0,0
-------------------------------------------------UCACAGUGAACCGGUCUCUUUa-----------	15	0,0
-------------------------------------------------UCACAGUGAACCGGUCUCUUUaa----------	3	0,0
-------------------------------------------------UCACAGUGAACCGGUCUCUUUU-----------	36	0,1
-------------------------------------------------UCACAGUGAACCGGUCUCUUUUU----------	2	0,2
>hsa-mir-128-2	3pM:52-72	Normal
ugugcagugggaaggggggccgauacacuguacgagagugaguagcaggucUCACAGUGAACCGGUCUCUUUcccuacuguguc
---------------------------------------------------UCACAGUGAACCGGUCUCU--------------	7	0,-2
---------------------------------------------------UCACAGUGAACCGGUCUCUU-------------	22	0,-1
---------------------------------------------------UCACAGUGAACCGGUCUCUUaa-----------	2	0,-1
---------------------------------------------------UCACAGUGAACCGGUCUCUUU------------	126	0,0
---------------------------------------------------UCACAGUGAACCGGUCUCUUUa-----------	15	0,0
---------------------------------------------------UCACAGUGAACCGGUCUCUUUaa----------	3	0,0
>hsa-mir-1285-1	3pM:51-72	Normal
uguagagauaggaucucacuuuguugcccaggcuggucucaaacuccuggUCUGGGCAACAAAGUGAGACCUuaucucuacaag
--------------------------------------------------UCUGGGCAACAAAGUGAGA---------------	4	0,-3
--------------------------------------------------UCUGGGCAACAAAGUGAGAC--------------	3	0,-2
--------------------------------------------------UCUGGGCAACAAAGUGAGACC-------------	3	0,-1
--------------------------------------------------UCUGGGCAACAAAGUGAGACCU------------	2	0,0
>hsa-mir-1285-2	3pM:52-73	Normal
uuugggaggccgaggcuggugcaucacuugagcccagcaauuugagaccaaUCUGGGCAACAAAGUGAGACCUccgucucuacaaaga
---------------------------------------------------UCUGGGCAACAAAGUGAGA------------------	4	0,-3
---------------------------------------------------UCUGGGCAACAAAGUGAGAC-----------------	3	0,-2
---------------------------------------------------UCUGGGCAACAAAGUGAGACC----------------	3	0,-1
---------------------------------------------------UCUGGGCAACAAAGUGAGACCU---------------	2	0,0
>hsa-mir-1287	5pM:16-37	Normal
guugugcuguccaggUGCUGGAUCAGUGGUUCGAGUCugagccuuuaaaagccacucuagccacagaugcagugauuggagccaugacaa
---------------UGCUGGAUCAGUGGUUCGAG-------------------------------------------------------	2	0,-2
---------------UGCUGGAUCAGUGGUUCGAGU------------------------------------------------------	28	0,-1
---------------UGCUGGAUCAGUGGUUCGAGUC-----------------------------------------------------	11	0,0
---------------UGCUGGAUCAGUGGUUCGAGUCa----------------------------------------------------	5	0,0
------------------------------------------------------CUCUAGCCACAGAUGCAGUGA---------------	2
------------------------------------------------------CUCUAGCCACAGAUGCAGUGAU--------------	4
>hsa-mir-129-2	5p:15-35;3p:57-78	Normal
ugcccuucgcgaauCUUUUUGCGGUCUGGGCUUGCuguacauaacucaauagccggAAGCCCUUACCCCAAAAAGCAUuugcggagggcg
--------------CUUUUUGCGGUCUGGGCUUGC-------------------------------------------------------	14	0,0
--------------------------------------------------------AAGCCCUUACCCCAAAAAGC--------------	9	0,-2
--------------------------------------------------------AAGCCCUUACCCCAAAAAGCA-------------	17	0,-1
--------------------------------------------------------AAGCCCUUACCCCAAAAAGCAU------------	44	0,0
>hsa-mir-1292	5pM:3-27	Normal
ccUGGGAACGGGUUCCGGCAGACGCUGagguugcguugacgcucgcgccccggcucccguuccagg
--UGGGAACGGGUUCCGGCAGACG------------------------------------------	2	0,-3
--UGGGAACGGGUUCCGGCAGACGCU----------------------------------------	2	0,-1
>hsa-mir-1296	5pM:16-37	Normal
accuaccuaacugggUUAGGGCCCUGGCUCCAUCUCCuuuaggaaaaccuucuguggggaguggggcuucgacccuaacccaggugggcugu
---------------UUAGGGCCCUGGCUCCAUCUCa-------------------------------------------------------	2	0,-1
---------------UUAGGGCCCUGGCUCCAUCUCC-------------------------------------------------------	2	0,0
-----------------------------------------------------------AGUGGGGCUUCGACCCUAAuu------------	2
-----------------------------------------------------------AGUGGGGCUUCGACCCUAACC------------	7
>hsa-mir-1299	3pM:62-83	Normal
ccucauggcaguguucuggaauccuacgugagggacaaucauucagacccacguagcagugUUCUGGAAUUCUGUGUGAGGGA
-------------------------------------------------------------UUCUGGAAUUCUGUGUGAG---	2	0,-3
-------------------------------------------------------------UUCUGGAAUUCUGUGUGAGa--	2	0,-3
-------------------------------------------------------------UUCUGGAAUUCUGUGUGAGG--	6	0,-2
-------------------------------------------------------------UUCUGGAAUUCUGUGUGAGGa-	2	0,-2
-------------------------------------------------------------UUCUGGAAUUCUGUGUGAGGaa	7	0,-2
-------------------------------------------------------------UUCUGGAAUUCUGUGUGAGGau	2	0,-2
-------------------------------------------------------------UUCUGGAAUUCUGUGUGAGGGA	30	0,0
-------------------------------------------------------------UUCUGGAAUUCUGUGUGAGGGAa	4	0,0
>hsa-mir-1301	3pM:48-71	Normal
ggauuguggggggucgcucuaggcaccgcagcacugugcuggggaugUUGCAGCUGCCUGGGAGUGACUUCacacaguccuc
-----------------------------------------------UUGCAGCUGCCUGGGAGUGAC--------------	14	0,-3
-----------------------------------------------UUGCAGCUGCCUGGGAGUGACU-------------	3	0,-2
-----------------------------------------------UUGCAGCUGCCUGGGAGUGACUU------------	4	0,-1
-----------------------------------------------UUGCAGCUGCCUGGGAGUGACUUu-----------	2	0,-1
-----------------------------------------------UUGCAGCUGCCUGGGAGUGACUUC-----------	4	0,0
-----------------------------------------------UUGCAGCUGCCUGGGAGUGACUUCu----------	2	0,0
------------------------------------------------UGCAGCUGCCUGGGAGUGACUU------------	2	1,-1
>hsa-mir-1303	3pM:52-73	Normal
ggcugggcaacauagcgagaccucaacucuacaauuuuuuuuuuuuuaaauUUUAGAGACGGGGUCUUGCUCUguugccaggcuuu
--------------------------------------------------UUUUAGAGACGGGGUCUUGCUCU-------------	3	-1,0
---------------------------------------------------UUUAGAGACGGGGUCUUGCUCU-------------	2	0,0
>hsa-mir-1306	3pM:55-72	Normal
gugagcagucuccaccaccuccccugcaaacguccaguggugcagagguaauggACGUUGGCUCUGGUGGUGauggacaguccga
--------------CCACCUCCCCUGCAAACGUC---------------------------------------------------	2
--------------CCACCUCCCCUGCAAACGUCC--------------------------------------------------	5
--------------CCACCUCCCCUGCAAACGUCCA-------------------------------------------------	8
------------------------------------------------------ACGUUGGCUCUGGUGGUGAUG----------	2	0,3
------------------------------------------------------ACGUUGGCUCUGGUGGUGAUGu---------	2	0,3
>hsa-mir-1307	3pM:80-101	Normal
caucaagacccagcugagucacugucacugccuaccaaucucgaccggaccucgaccggcucgucuguguugccaaucgACUCGGCGUGGCGUCGGUCGUGguagauaggcggucaugcauacgaauuuucagcucuuguucuggugac
----------------------------------------UCGACCGGACCUCGACCG-------------------------------------------------------------------------------------------	5
----------------------------------------UCGACCGGACCUCGACCGG------------------------------------------------------------------------------------------	2
----------------------------------------UCGACCGGACCUCGACCGGa-----------------------------------------------------------------------------------------	4
----------------------------------------UCGACCGGACCUCGACCGGC-----------------------------------------------------------------------------------------	32
----------------------------------------UCGACCGGACCUCGACCGGCa----------------------------------------------------------------------------------------	5
----------------------------------------UCGACCGGACCUCGACCGGCaa---------------------------------------------------------------------------------------	2
----------------------------------------UCGACCGGACCUCGACCGGCU----------------------------------------------------------------------------------------	418
----------------------------------------UCGACCGGACCUCGACCGGCUa---------------------------------------------------------------------------------------	7
----------------------------------------UCGACCGGACCUCGACCGGCUaa--------------------------------------------------------------------------------------	2
----------------------------------------UCGACCGGACCUCGACCGGCUau--------------------------------------------------------------------------------------	2
----------------------------------------UCGACCGGACCUCGACCGGCUu---------------------------------------------------------------------------------------	5
----------------------------------------UCGACCGGACCUCGACCGGCUC---------------------------------------------------------------------------------------	80
----------------------------------------UCGACCGGACCUCGACCGGCUCa--------------------------------------------------------------------------------------	7
----------------------------------------UCGACCGGACCUCGACCGGCUCc--------------------------------------------------------------------------------------	2
----------------------------------------UCGACCGGACCUCGACCGGCUCu--------------------------------------------------------------------------------------	14
----------------------------------------UCGACCGGACCUCGACCGGCUCG--------------------------------------------------------------------------------------	194
----------------------------------------UCGACCGGACCUCGACCGGCUCGa-------------------------------------------------------------------------------------	9
----------------------------------------UCGACCGGACCUCGACCGGCUCGU-------------------------------------------------------------------------------------	3
-----------------------------------------CGACCGGACCUCGACCGGCU----------------------------------------------------------------------------------------	12
------------------------------------------GACCGGACCUCGACCGGCUC---------------------------------------------------------------------------------------	2
-------------------------------------------------------------------------------ACUCGGCGUGGCGUCGGUCG--------------------------------------------------	9	0,-2
-------------------------------------------------------------------------------ACUCGGCGUGGCGUCGGUCGU-------------------------------------------------	18	0,-1
-------------------------------------------------------------------------------ACUCGGCGUGGCGUCGGUCGUu------------------------------------------------	7	0,-1
-------------------------------------------------------------------------------ACUCGGCGUGGCGUCGGUCGUG------------------------------------------------	29	0,0
-------------------------------------------------------------------------------ACUCGGCGUGGCGUCGGUCGUGa-----------------------------------------------	13	0,0
-------------------------------------------------------------------------------ACUCGGCGUGGCGUCGGUCGUGu-----------------------------------------------	42	0,0
-------------------------------------------------------------------------------ACUCGGCGUGGCGUCGGUCGUGG-----------------------------------------------	166	0,1
-------------------------------------------------------------------------------ACUCGGCGUGGCGUCGGUCGUGGa----------------------------------------------	21	0,1
-------------------------------------------------------------------------------ACUCGGCGUGGCGUCGGUCGUGGU----------------------------------------------	25	0,2
--------------------------------------------------------------------------------CUCGGCGUGGCGUCGGUCGU-------------------------------------------------	4	1,-1
--------------------------------------------------------------------------------CUCGGCGUGGCGUCGGUCGUG------------------------------------------------	2	1,0
--------------------------------------------------------------------------------CUCGGCGUGGCGUCGGUCGUGu-----------------------------------------------	5	1,0
--------------------------------------------------------------------------------CUCGGCGUGGCGUCGGUCGUGG-----------------------------------------------	41	1,1
--------------------------------------------------------------------------------CUCGGCGUGGCGUCGGUCGUGGa----------------------------------------------	6	1,1
--------------------------------------------------------------------------------CUCGGCGUGGCGUCGGUCGUGGau---------------------------------------------	3	1,1
--------------------------------------------------------------------------------CUCGGCGUGGCGUCGGUCGUGGU----------------------------------------------	10	1,2
--------------------------------------------------------------------------------CUCGGCGUGGCGUCGGUCGUGGUu---------------------------------------------	5	1,2
>hsa-mir-130a	mi:21-42;MA:55-76	Normal
ugcugcuggccagagcucuuUUCACAUUGUGCUACUGUCUGCaccugucacuagCAGUGCAAUGUUAAAAGGGCAUuggccguguagug
-----------------------------------------------------GCAGUGCAAUGUUAAAAGGGCAU-------------	7	-1,0
------------------------------------------------------CAGUGCAAUGUUAAAAGG-----------------	35	0,-4
------------------------------------------------------CAGUGCAAUGUUAAAAGGG----------------	58	0,-3
------------------------------------------------------CAGUGCAAUGUUAAAAGGGa---------------	27	0,-3
------------------------------------------------------CAGUGCAAUGUUAAAAGGGaa--------------	9	0,-3
------------------------------------------------------CAGUGCAAUGUUAAAAGGGu---------------	3	0,-3
------------------------------------------------------CAGUGCAAUGUUAAAAGGGC---------------	140	0,-2
------------------------------------------------------CAGUGCAAUGUUAAAAGGGCA--------------	417	0,-1
------------------------------------------------------CAGUGCAAUGUUAAAAGGGCAa-------------	276	0,-1
------------------------------------------------------CAGUGCAAUGUUAAAAGGGCAaa------------	31	0,-1
------------------------------------------------------CAGUGCAAUGUUAAAAGGGCAau------------	21	0,-1
------------------------------------------------------CAGUGCAAUGUUAAAAGGGCAc-------------	176	0,-1
------------------------------------------------------CAGUGCAAUGUUAAAAGGGCAg-------------	5	0,-1
------------------------------------------------------CAGUGCAAUGUUAAAAGGGCAU-------------	4999	0,0
------------------------------------------------------CAGUGCAAUGUUAAAAGGGCAUa------------	149	0,0
------------------------------------------------------CAGUGCAAUGUUAAAAGGGCAUaa-----------	42	0,0
------------------------------------------------------CAGUGCAAUGUUAAAAGGGCAUau-----------	23	0,0
------------------------------------------------------CAGUGCAAUGUUAAAAGGGCAUc------------	7	0,0
------------------------------------------------------CAGUGCAAUGUUAAAAGGGCAUU------------	1062	0,1
------------------------------------------------------CAGUGCAAUGUUAAAAGGGCAUUa-----------	77	0,1
------------------------------------------------------CAGUGCAAUGUUAAAAGGGCAUUaa----------	4	0,1
------------------------------------------------------CAGUGCAAUGUUAAAAGGGCAUUu-----------	71	0,1
------------------------------------------------------CAGUGCAAUGUUAAAAGGGCAUUG-----------	3	0,2
-------------------------------------------------------AGUGCAAUGUUAAAAGGGC---------------	2	1,-2
-------------------------------------------------------AGUGCAAUGUUAAAAGGGCA--------------	14	1,-1
-------------------------------------------------------AGUGCAAUGUUAAAAGGGCAa-------------	9	1,-1
-------------------------------------------------------AGUGCAAUGUUAAAAGGGCAc-------------	7	1,-1
-------------------------------------------------------AGUGCAAUGUUAAAAGGGCAU-------------	199	1,0
-------------------------------------------------------AGUGCAAUGUUAAAAGGGCAUa------------	7	1,0
-------------------------------------------------------AGUGCAAUGUUAAAAGGGCAUU------------	45	1,1
--------------------------------------------------------GUGCAAUGUUAAAAGGGCAU-------------	3	2,0
>hsa-mir-130b	mi:13-33;MA:51-72	Normal
ggccugcccgacACUCUUUCCCUGUUGCACUACuauaggccgcugggaagCAGUGCAAUGAUGAAAGGGCAUcggucagguc
------------ACUCUUUCCCUGUUGCACU---------------------------------------------------	2	0,-2
------------ACUCUUUCCCUGUUGCACUA--------------------------------------------------	2	0,-1
------------ACUCUUUCCCUGUUGCACUAC-------------------------------------------------	2	0,0
------------ACUCUUUCCCUGUUGCACUACU------------------------------------------------	24	0,1
--------------------------------------------------CAGUGCAAUGAUGAAAGGGC------------	4	0,-2
--------------------------------------------------CAGUGCAAUGAUGAAAGGGCA-----------	20	0,-1
--------------------------------------------------CAGUGCAAUGAUGAAAGGGCAa----------	10	0,-1
--------------------------------------------------CAGUGCAAUGAUGAAAGGGCAau---------	2	0,-1
--------------------------------------------------CAGUGCAAUGAUGAAAGGGCAU----------	212	0,0
--------------------------------------------------CAGUGCAAUGAUGAAAGGGCAUa---------	4	0,0
--------------------------------------------------CAGUGCAAUGAUGAAAGGGCAUau--------	2	0,0
--------------------------------------------------CAGUGCAAUGAUGAAAGGGCAUu---------	23	0,0
---------------------------------------------------AGUGCAAUGAUGAAAGGGCAa----------	2	1,-1
---------------------------------------------------AGUGCAAUGAUGAAAGGGCAU----------	13	1,0
>hsa-mir-132	mi:23-44;MA:59-80	Normal
ccgcccccgcgucuccagggcaACCGUGGCUUUCGAUUGUUACUgugggaacuggaggUAACAGUCUACAGCCAUGGUCGccccgcagcacgcccacgcgc
---------------------AACCGUGGCUUUCGAUUGU-------------------------------------------------------------	4	-1,-4
---------------------AACCGUGGCUUUCGAUUGUU------------------------------------------------------------	39	-1,-3
---------------------AACCGUGGCUUUCGAUUGUUA-----------------------------------------------------------	18	-1,-2
---------------------AACCGUGGCUUUCGAUUGUUAC----------------------------------------------------------	5	-1,-1
----------------------ACCGUGGCUUUCGAUUGUU------------------------------------------------------------	7	0,-3
----------------------ACCGUGGCUUUCGAUUGUUA-----------------------------------------------------------	9	0,-2
----------------------ACCGUGGCUUUCGAUUGUUAC----------------------------------------------------------	19	0,-1
----------------------ACCGUGGCUUUCGAUUGUUACU---------------------------------------------------------	62	0,0
----------------------------------------------------------UAACAGUCUACAGCCAUGGU-----------------------	8	0,-2
----------------------------------------------------------UAACAGUCUACAGCCAUGGUa----------------------	6	0,-2
----------------------------------------------------------UAACAGUCUACAGCCAUGGUC----------------------	7	0,-1
----------------------------------------------------------UAACAGUCUACAGCCAUGGUCa---------------------	2	0,-1
----------------------------------------------------------UAACAGUCUACAGCCAUGGUCu---------------------	5	0,-1
----------------------------------------------------------UAACAGUCUACAGCCAUGGUCG---------------------	235	0,0
----------------------------------------------------------UAACAGUCUACAGCCAUGGUCGa--------------------	20	0,0
----------------------------------------------------------UAACAGUCUACAGCCAUGGUCGu--------------------	54	0,0
-----------------------------------------------------------AACAGUCUACAGCCAUGGUCG---------------------	27	1,0
-----------------------------------------------------------AACAGUCUACAGCCAUGGUCGu--------------------	9	1,0
------------------------------------------------------------ACAGUCUACAGCCAUGGUCGu--------------------	6	2,0
>hsa-mir-133a-1	3pM:53-74	Normal
acaaugcuuugcuagagcugguaaaauggaaccaaaucgccucuucaauggaUUUGGUCCCCUUCAACCAGCUGuagcuaugcauuga
----------------------------------------------------UUUGGUCCCCUUCAACCAGC----------------	2	0,-2
----------------------------------------------------UUUGGUCCCCUUCAACCAGCU---------------	2	0,-1
----------------------------------------------------UUUGGUCCCCUUCAACCAGCUGU-------------	15	0,1
-----------------------------------------------------UUGGUCCCCUUCAACCAGCUGU-------------	21	1,1
>hsa-mir-133a-2	3pM:59-80	Normal
gggagccaaaugcuuugcuagagcugguaaaauggaaccaaaucgacuguccaauggaUUUGGUCCCCUUCAACCAGCUGuagcugugcauugauggcgccg
----------------------------------------------------------UUUGGUCCCCUUCAACCAGC------------------------	2	0,-2
----------------------------------------------------------UUUGGUCCCCUUCAACCAGCU-----------------------	2	0,-1
----------------------------------------------------------UUUGGUCCCCUUCAACCAGCUGU---------------------	15	0,1
-----------------------------------------------------------UUGGUCCCCUUCAACCAGCUGU---------------------	21	1,1
>hsa-mir-133b	3pM:66-87	Normal
ccucagaagaaagaugcccccugcucuggcuggucaaacggaaccaaguccgucuuccugagaggUUUGGUCCCCUUCAACCAGCUAcagcagggcuggcaaugcccaguccuuggaga
-----------------------------------------------------------------UUUGGUCCCCUUCAACCAGC----------------------------------	2	0,-2
-----------------------------------------------------------------UUUGGUCCCCUUCAACCAGCU---------------------------------	2	0,-1
>hsa-mir-134	5pM:8-29	Normal
cagggugUGUGACUGGUUGACCAGAGGGGcaugcacuguguucacccugugggccaccuagucaccaacccuc
-------UGUGACUGGUUGACCAGA------------------------------------------------	6	0,-4
-------UGUGACUGGUUGACCAGAG-----------------------------------------------	9	0,-3
-------UGUGACUGGUUGACCAGAGa----------------------------------------------	24	0,-3
-------UGUGACUGGUUGACCAGAGu----------------------------------------------	3	0,-3
-------UGUGACUGGUUGACCAGAGG----------------------------------------------	102	0,-2
-------UGUGACUGGUUGACCAGAGGa---------------------------------------------	13	0,-2
-------UGUGACUGGUUGACCAGAGGaa--------------------------------------------	15	0,-2
-------UGUGACUGGUUGACCAGAGGG---------------------------------------------	114	0,-1
-------UGUGACUGGUUGACCAGAGGGa--------------------------------------------	78	0,-1
-------UGUGACUGGUUGACCAGAGGGaa-------------------------------------------	83	0,-1
-------UGUGACUGGUUGACCAGAGGGau-------------------------------------------	21	0,-1
-------UGUGACUGGUUGACCAGAGGGu--------------------------------------------	21	0,-1
-------UGUGACUGGUUGACCAGAGGGG--------------------------------------------	201	0,0
-------UGUGACUGGUUGACCAGAGGGGa-------------------------------------------	71	0,0
-------UGUGACUGGUUGACCAGAGGGGaa------------------------------------------	16	0,0
-------UGUGACUGGUUGACCAGAGGGGau------------------------------------------	36	0,0
-------UGUGACUGGUUGACCAGAGGGGu-------------------------------------------	31	0,0
-------UGUGACUGGUUGACCAGAGGGGuu------------------------------------------	3	0,0
--------GUGACUGGUUGACCAGAGGG---------------------------------------------	2	1,-1
--------GUGACUGGUUGACCAGAGGGa--------------------------------------------	3	1,-1
--------GUGACUGGUUGACCAGAGGGaa-------------------------------------------	2	1,-1
--------GUGACUGGUUGACCAGAGGGG--------------------------------------------	3	1,0
>hsa-mir-135a-1	MA:17-39;mi:56-77	Normal
aggccucgcuguucucUAUGGCUUUUUAUUCCUAUGUGAuucuacugcucacucaUAUAGGGAUUGGAGCCGUGGCGcacggcggggaca
----------------UAUGGCUUUUUAUUCCUAUGUG----------------------------------------------------	6	0,-1
----------------UAUGGCUUUUUAUUCCUAUGUGA---------------------------------------------------	14	0,0
>hsa-mir-135a-2	5pM:23-45	Normal
agauaaauucacucuagugcuuUAUGGCUUUUUAUUCCUAUGUGAuaguaauaaagucucauguagggauggaagccaugaaauacauugugaaaaauca
----------------------UAUGGCUUUUUAUUCCUAUGUG--------------------------------------------------------	6	0,-1
----------------------UAUGGCUUUUUAUUCCUAUGUGA-------------------------------------------------------	14	0,0
>hsa-mir-135b	MA:16-38;mi:55-76	Normal
cacucugcuguggccUAUGGCUUUUCAUUCCUAUGUGAuugcugucccaaacucAUGUAGGGCUAAAAGCCAUGGGcuacagugaggggcgagcucc
---------------UAUGGCUUUUCAUUCCUAUGU-------------------------------------------------------------	10	0,-2
---------------UAUGGCUUUUCAUUCCUAUGUG------------------------------------------------------------	29	0,-1
---------------UAUGGCUUUUCAUUCCUAUGUGu-----------------------------------------------------------	6	0,-1
---------------UAUGGCUUUUCAUUCCUAUGUGA-----------------------------------------------------------	40	0,0
>hsa-mir-136	MA:15-37;mi:49-70	Normal
ugagcccucggaggACUCCAUUUGUUUUGAUGAUGGAuucuuaugcucCAUCAUCGUCUCAAAUGAGUCUucagaggguucu
------------GGACUCCAUUUGUUUUGAUGA-------------------------------------------------	2	-2,-4
--------------ACUCCAUUUGUUUUGAUG--------------------------------------------------	2	0,-5
--------------ACUCCAUUUGUUUUGAUGAU------------------------------------------------	47	0,-3
--------------ACUCCAUUUGUUUUGAUGAUu-----------------------------------------------	2	0,-3
--------------ACUCCAUUUGUUUUGAUGAUG-----------------------------------------------	255	0,-2
--------------ACUCCAUUUGUUUUGAUGAUGa----------------------------------------------	20	0,-2
--------------ACUCCAUUUGUUUUGAUGAUGaa---------------------------------------------	4	0,-2
--------------ACUCCAUUUGUUUUGAUGAUGu----------------------------------------------	7	0,-2
--------------ACUCCAUUUGUUUUGAUGAUGG----------------------------------------------	766	0,-1
--------------ACUCCAUUUGUUUUGAUGAUGGu---------------------------------------------	2	0,-1
--------------ACUCCAUUUGUUUUGAUGAUGGA---------------------------------------------	759	0,0
--------------ACUCCAUUUGUUUUGAUGAUGGAa--------------------------------------------	43	0,0
--------------ACUCCAUUUGUUUUGAUGAUGGAU--------------------------------------------	3	0,1
---------------CUCCAUUUGUUUUGAUGAUGGA---------------------------------------------	5	1,0
------------------------------------------------CAUCAUCGUCUCAAAUGAGU--------------	8	0,-2
------------------------------------------------CAUCAUCGUCUCAAAUGAGUC-------------	10	0,-1
------------------------------------------------CAUCAUCGUCUCAAAUGAGUCU------------	60	0,0
-------------------------------------------------AUCAUCGUCUCAAAUGAGU--------------	5	1,-2
-------------------------------------------------AUCAUCGUCUCAAAUGAGUC-------------	3	1,-1
-------------------------------------------------AUCAUCGUCUCAAAUGAGUCU------------	118	1,0
-------------------------------------------------AUCAUCGUCUCAAAUGAGUCUU-----------	10	1,1
-------------------------------------------------AUCAUCGUCUCAAAUGAGUCUUu----------	2	1,1
--------------------------------------------------UCAUCGUCUCAAAUGAGUCU------------	2	2,0
--------------------------------------------------UCAUCGUCUCAAAUGAGUCUU-----------	3	2,1
--------------------------------------------------UCAUCGUCUCAAAUGAGUCUUCu---------	4	2,2
>hsa-mir-138-1	MA:23-45;mi:63-84	Normal
cccuggcauggugugguggggcAGCUGGUGUUGUGAAUCAGGCCGuugccaaucagagaacgGCUACUUCACAACACCAGGGCCacaccacacuacagg
----------------------AGCUGGUGUUGUGAAUCAGG---------------------------------------------------------	18	0,-3
----------------------AGCUGGUGUUGUGAAUCAGGa--------------------------------------------------------	2	0,-3
----------------------AGCUGGUGUUGUGAAUCAGGC--------------------------------------------------------	23	0,-2
----------------------AGCUGGUGUUGUGAAUCAGGCa-------------------------------------------------------	5	0,-2
----------------------AGCUGGUGUUGUGAAUCAGGCC-------------------------------------------------------	2	0,-1
----------------------AGCUGGUGUUGUGAAUCAGGCCa------------------------------------------------------	2	0,-1
----------------------AGCUGGUGUUGUGAAUCAGGCCG------------------------------------------------------	56	0,0
----------------------AGCUGGUGUUGUGAAUCAGGCCGU-----------------------------------------------------	56	0,1
----------------------AGCUGGUGUUGUGAAUCAGGCCGUa----------------------------------------------------	2	0,1
----------------------AGCUGGUGUUGUGAAUCAGGCCGUU----------------------------------------------------	23	0,2
>hsa-mir-138-2	MA:10-32;mi:57-78	Normal
cguugcugcAGCUGGUGUUGUGAAUCAGGCCGacgagcagcgcauccucuuacccgGCUAUUUCACGACACCAGGGUUgcauca
---------AGCUGGUGUUGUGAAUCAGG-------------------------------------------------------	18	0,-3
---------AGCUGGUGUUGUGAAUCAGGa------------------------------------------------------	2	0,-3
---------AGCUGGUGUUGUGAAUCAGGC------------------------------------------------------	23	0,-2
---------AGCUGGUGUUGUGAAUCAGGCa-----------------------------------------------------	5	0,-2
---------AGCUGGUGUUGUGAAUCAGGCC-----------------------------------------------------	2	0,-1
---------AGCUGGUGUUGUGAAUCAGGCCa----------------------------------------------------	2	0,-1
---------AGCUGGUGUUGUGAAUCAGGCCG----------------------------------------------------	56	0,0
---------AGCUGGUGUUGUGAAUCAGGCCGA---------------------------------------------------	19	0,1
>hsa-mir-139	5p:7-28;3p:44-65	Normal
guguauUCUACAGUGCACGUGUCUCCAGuguggcucggaggcuGGAGACGCGGCCCUGUUGGAGUaac
------UCUACAGUGCACGUGUCU--------------------------------------------	10	0,-4
------UCUACAGUGCACGUGUCUCC------------------------------------------	13	0,-2
------UCUACAGUGCACGUGUCUCCA-----------------------------------------	75	0,-1
------UCUACAGUGCACGUGUCUCCAu----------------------------------------	6	0,-1
------UCUACAGUGCACGUGUCUCCAG----------------------------------------	103	0,0
------UCUACAGUGCACGUGUCUCCAGa---------------------------------------	28	0,0
------UCUACAGUGCACGUGUCUCCAGU---------------------------------------	297	0,1
------UCUACAGUGCACGUGUCUCCAGUu--------------------------------------	2	0,1
-------CUACAGUGCACGUGUCUCCAG----------------------------------------	7	1,0
-------CUACAGUGCACGUGUCUCCAGU---------------------------------------	7	1,1
------------------------------------------UGGAGACGCGGCCCUGUUG-------	2	-1,-4
------------------------------------------UGGAGACGCGGCCCUGUUGGA-----	31	-1,-2
------------------------------------------UGGAGACGCGGCCCUGUUGGAa----	30	-1,-2
------------------------------------------UGGAGACGCGGCCCUGUUGGAaa---	14	-1,-2
------------------------------------------UGGAGACGCGGCCCUGUUGGAu----	4	-1,-2
------------------------------------------UGGAGACGCGGCCCUGUUGGAG----	38	-1,-1
------------------------------------------UGGAGACGCGGCCCUGUUGGAGa---	33	-1,-1
------------------------------------------UGGAGACGCGGCCCUGUUGGAGU---	97	-1,0
-------------------------------------------GGAGACGCGGCCCUGUUGGAGU---	7	0,0
>hsa-mir-140	5p:23-44;3p:62-82	Normal
ugugucucucucuguguccugcCAGUGGUUUUACCCUAUGGUAGguuacgucaugcuguucUACCACAGGGUAGAACCACGGacaggauaccggggcacc
----------------------CAGUGGUUUUACCCUAUG------------------------------------------------------------	4	0,-4
----------------------CAGUGGUUUUACCCUAUGG-----------------------------------------------------------	16	0,-3
----------------------CAGUGGUUUUACCCUAUGGa----------------------------------------------------------	4	0,-3
----------------------CAGUGGUUUUACCCUAUGGU----------------------------------------------------------	123	0,-2
----------------------CAGUGGUUUUACCCUAUGGUu---------------------------------------------------------	2	0,-2
----------------------CAGUGGUUUUACCCUAUGGUA---------------------------------------------------------	74	0,-1
----------------------CAGUGGUUUUACCCUAUGGUAa--------------------------------------------------------	88	0,-1
----------------------CAGUGGUUUUACCCUAUGGUAaa-------------------------------------------------------	7	0,-1
----------------------CAGUGGUUUUACCCUAUGGUAu--------------------------------------------------------	12	0,-1
----------------------CAGUGGUUUUACCCUAUGGUAG--------------------------------------------------------	331	0,0
----------------------CAGUGGUUUUACCCUAUGGUAGa-------------------------------------------------------	68	0,0
----------------------CAGUGGUUUUACCCUAUGGUAGu-------------------------------------------------------	26	0,0
----------------------CAGUGGUUUUACCCUAUGGUAGG-------------------------------------------------------	4	0,1
-----------------------AGUGGUUUUACCCUAUGGU----------------------------------------------------------	2	1,-2
-----------------------AGUGGUUUUACCCUAUGGUA---------------------------------------------------------	2	1,-1
-----------------------AGUGGUUUUACCCUAUGGUAa--------------------------------------------------------	3	1,-1
-----------------------AGUGGUUUUACCCUAUGGUAG--------------------------------------------------------	3	1,0
-----------------------AGUGGUUUUACCCUAUGGUAGGU------------------------------------------------------	2	1,2
-------------------------------------------------------------UACCACAGGGUAGAACCA---------------------	2	0,-3
-------------------------------------------------------------UACCACAGGGUAGAACCAC--------------------	7	0,-2
-------------------------------------------------------------UACCACAGGGUAGAACCACG-------------------	32	0,-1
-------------------------------------------------------------UACCACAGGGUAGAACCACGa------------------	6	0,-1
-------------------------------------------------------------UACCACAGGGUAGAACCACGG------------------	204	0,0
-------------------------------------------------------------UACCACAGGGUAGAACCACGGc-----------------	2	0,0
-------------------------------------------------------------UACCACAGGGUAGAACCACGGu-----------------	15	0,0
-------------------------------------------------------------UACCACAGGGUAGAACCACGGA-----------------	763	0,1
-------------------------------------------------------------UACCACAGGGUAGAACCACGGAa----------------	367	0,1
-------------------------------------------------------------UACCACAGGGUAGAACCACGGAaa---------------	77	0,1
-------------------------------------------------------------UACCACAGGGUAGAACCACGGAau---------------	16	0,1
-------------------------------------------------------------UACCACAGGGUAGAACCACGGAg----------------	11	0,1
-------------------------------------------------------------UACCACAGGGUAGAACCACGGAu----------------	75	0,1
-------------------------------------------------------------UACCACAGGGUAGAACCACGGAC----------------	244	0,2
-------------------------------------------------------------UACCACAGGGUAGAACCACGGACg---------------	3	0,2
-------------------------------------------------------------UACCACAGGGUAGAACCACGGACu---------------	33	0,2
-------------------------------------------------------------UACCACAGGGUAGAACCACGGACA---------------	78	0,3
--------------------------------------------------------------ACCACAGGGUAGAACCAC--------------------	19	1,-2
--------------------------------------------------------------ACCACAGGGUAGAACCACG-------------------	21	1,-1
--------------------------------------------------------------ACCACAGGGUAGAACCACGa------------------	2	1,-1
--------------------------------------------------------------ACCACAGGGUAGAACCACGG------------------	177	1,0
--------------------------------------------------------------ACCACAGGGUAGAACCACGGu-----------------	9	1,0
--------------------------------------------------------------ACCACAGGGUAGAACCACGGA-----------------	1543	1,1
--------------------------------------------------------------ACCACAGGGUAGAACCACGGAa----------------	825	1,1
--------------------------------------------------------------ACCACAGGGUAGAACCACGGAaa---------------	527	1,1
--------------------------------------------------------------ACCACAGGGUAGAACCACGGAau---------------	109	1,1
--------------------------------------------------------------ACCACAGGGUAGAACCACGGAg----------------	12	1,1
--------------------------------------------------------------ACCACAGGGUAGAACCACGGAu----------------	210	1,1
--------------------------------------------------------------ACCACAGGGUAGAACCACGGAuu---------------	9	1,1
--------------------------------------------------------------ACCACAGGGUAGAACCACGGAC----------------	1791	1,2
--------------------------------------------------------------ACCACAGGGUAGAACCACGGACg---------------	38	1,2
--------------------------------------------------------------ACCACAGGGUAGAACCACGGACu---------------	283	1,2
--------------------------------------------------------------ACCACAGGGUAGAACCACGGACA---------------	847	1,3
--------------------------------------------------------------ACCACAGGGUAGAACCACGGACAa--------------	21	1,3
--------------------------------------------------------------ACCACAGGGUAGAACCACGGACAu--------------	6	1,3
--------------------------------------------------------------ACCACAGGGUAGAACCACGGACAG--------------	2	1,4
---------------------------------------------------------------CCACAGGGUAGAACCACGG------------------	2	2,0
---------------------------------------------------------------CCACAGGGUAGAACCACGGA-----------------	31	2,1
---------------------------------------------------------------CCACAGGGUAGAACCACGGAa----------------	21	2,1
---------------------------------------------------------------CCACAGGGUAGAACCACGGAaa---------------	18	2,1
---------------------------------------------------------------CCACAGGGUAGAACCACGGAu----------------	2	2,1
---------------------------------------------------------------CCACAGGGUAGAACCACGGAC----------------	51	2,2
---------------------------------------------------------------CCACAGGGUAGAACCACGGACu---------------	13	2,2
---------------------------------------------------------------CCACAGGGUAGAACCACGGACA---------------	30	2,3
---------------------------------------------------------------CCACAGGGUAGAACCACGGACAa--------------	2	2,3
>hsa-mir-141	mi:17-38;MA:59-80	Normal
cggccggcccugggucCAUCUUCCAGUACAGUGUUGGAuggucuaauugugaagcuccUAACACUGUCUGGUAAAGAUGGcucccggguggguuc
----------------CAUCUUCCAGUACAGUGUUGG----------------------------------------------------------	2	0,-1
----------------CAUCUUCCAGUACAGUGUUGGA---------------------------------------------------------	37	0,0
---------------------------------------------------------CUAACACUGUCUGGUAAAGAU-----------------	4	-1,-2
---------------------------------------------------------CUAACACUGUCUGGUAAAGAUG----------------	20	-1,-1
---------------------------------------------------------CUAACACUGUCUGGUAAAGAUGa---------------	2	-1,-1
---------------------------------------------------------CUAACACUGUCUGGUAAAGAUGG---------------	13	-1,0
---------------------------------------------------------CUAACACUGUCUGGUAAAGAUGGa--------------	2	-1,0
---------------------------------------------------------CUAACACUGUCUGGUAAAGAUGGC--------------	2	-1,1
----------------------------------------------------------UAACACUGUCUGGUAAAG-------------------	60	0,-4
----------------------------------------------------------UAACACUGUCUGGUAAAGu------------------	5	0,-4
----------------------------------------------------------UAACACUGUCUGGUAAAGuu-----------------	4	0,-4
----------------------------------------------------------UAACACUGUCUGGUAAAGA------------------	186	0,-3
----------------------------------------------------------UAACACUGUCUGGUAAAGAa-----------------	78	0,-3
----------------------------------------------------------UAACACUGUCUGGUAAAGAaa----------------	129	0,-3
----------------------------------------------------------UAACACUGUCUGGUAAAGAau----------------	2	0,-3
----------------------------------------------------------UAACACUGUCUGGUAAAGAU-----------------	543	0,-2
----------------------------------------------------------UAACACUGUCUGGUAAAGAUa----------------	235	0,-2
----------------------------------------------------------UAACACUGUCUGGUAAAGAUaa---------------	36	0,-2
----------------------------------------------------------UAACACUGUCUGGUAAAGAUc----------------	2	0,-2
----------------------------------------------------------UAACACUGUCUGGUAAAGAUu----------------	28	0,-2
----------------------------------------------------------UAACACUGUCUGGUAAAGAUuu---------------	3	0,-2
----------------------------------------------------------UAACACUGUCUGGUAAAGAUG----------------	2254	0,-1
----------------------------------------------------------UAACACUGUCUGGUAAAGAUGa---------------	438	0,-1
----------------------------------------------------------UAACACUGUCUGGUAAAGAUGaa--------------	13	0,-1
----------------------------------------------------------UAACACUGUCUGGUAAAGAUGau--------------	3	0,-1
----------------------------------------------------------UAACACUGUCUGGUAAAGAUGu---------------	145	0,-1
----------------------------------------------------------UAACACUGUCUGGUAAAGAUGG---------------	5259	0,0
----------------------------------------------------------UAACACUGUCUGGUAAAGAUGGa--------------	665	0,0
----------------------------------------------------------UAACACUGUCUGGUAAAGAUGGaa-------------	2	0,0
----------------------------------------------------------UAACACUGUCUGGUAAAGAUGGg--------------	2	0,0
----------------------------------------------------------UAACACUGUCUGGUAAAGAUGGu--------------	363	0,0
----------------------------------------------------------UAACACUGUCUGGUAAAGAUGGC--------------	2627	0,1
----------------------------------------------------------UAACACUGUCUGGUAAAGAUGGCa-------------	74	0,1
----------------------------------------------------------UAACACUGUCUGGUAAAGAUGGCau------------	6	0,1
----------------------------------------------------------UAACACUGUCUGGUAAAGAUGGCg-------------	4	0,1
----------------------------------------------------------UAACACUGUCUGGUAAAGAUGGCU-------------	202	0,2
----------------------------------------------------------UAACACUGUCUGGUAAAGAUGGCUu------------	6	0,2
-----------------------------------------------------------AACACUGUCUGGUAAAGAa-----------------	2	1,-3
-----------------------------------------------------------AACACUGUCUGGUAAAGAaa----------------	2	1,-3
-----------------------------------------------------------AACACUGUCUGGUAAAGAU-----------------	18	1,-2
-----------------------------------------------------------AACACUGUCUGGUAAAGAUa----------------	5	1,-2
-----------------------------------------------------------AACACUGUCUGGUAAAGAUG----------------	104	1,-1
-----------------------------------------------------------AACACUGUCUGGUAAAGAUGa---------------	13	1,-1
-----------------------------------------------------------AACACUGUCUGGUAAAGAUGG---------------	213	1,0
-----------------------------------------------------------AACACUGUCUGGUAAAGAUGGa--------------	25	1,0
-----------------------------------------------------------AACACUGUCUGGUAAAGAUGGu--------------	9	1,0
-----------------------------------------------------------AACACUGUCUGGUAAAGAUGGC--------------	114	1,1
-----------------------------------------------------------AACACUGUCUGGUAAAGAUGGCU-------------	15	1,2
------------------------------------------------------------ACACUGUCUGGUAAAGAUG----------------	7	2,-1
------------------------------------------------------------ACACUGUCUGGUAAAGAUGG---------------	4	2,0
------------------------------------------------------------ACACUGUCUGGUAAAGAUGGC--------------	3	2,1
>hsa-mir-142	5p:16-36;3p:52-74	Normal
gacagugcagucaccCAUAAAGUAGAAAGCACUACUaacagcacuggagggUGUAGUGUUUCCUACUUUAUGGAugaguguacugug
-------------CCCAUAAAGUAGAAAGCA--------------------------------------------------------	16	-2,-5
-------------CCCAUAAAGUAGAAAGCAa-------------------------------------------------------	4	-2,-5
-------------CCCAUAAAGUAGAAAGCAuu------------------------------------------------------	2	-2,-5
-------------CCCAUAAAGUAGAAAGCAC-------------------------------------------------------	18	-2,-4
-------------CCCAUAAAGUAGAAAGCACU------------------------------------------------------	511	-2,-3
-------------CCCAUAAAGUAGAAAGCACUA-----------------------------------------------------	205	-2,-2
-------------CCCAUAAAGUAGAAAGCACUAa----------------------------------------------------	14	-2,-2
-------------CCCAUAAAGUAGAAAGCACUAu----------------------------------------------------	14	-2,-2
-------------CCCAUAAAGUAGAAAGCACUAC----------------------------------------------------	165	-2,-1
-------------CCCAUAAAGUAGAAAGCACUACa---------------------------------------------------	25	-2,-1
-------------CCCAUAAAGUAGAAAGCACUACU---------------------------------------------------	3	-2,0
--------------CCAUAAAGUAGAAAGCACU------------------------------------------------------	21	-1,-3
--------------CCAUAAAGUAGAAAGCACUA-----------------------------------------------------	6	-1,-2
---------------CAUAAAGUAGAAAGCACU------------------------------------------------------	40	0,-3
---------------CAUAAAGUAGAAAGCACUA-----------------------------------------------------	86	0,-2
---------------CAUAAAGUAGAAAGCACUAa----------------------------------------------------	5	0,-2
---------------CAUAAAGUAGAAAGCACUAaa---------------------------------------------------	2	0,-2
---------------CAUAAAGUAGAAAGCACUAC----------------------------------------------------	76	0,-1
---------------CAUAAAGUAGAAAGCACUACa---------------------------------------------------	14	0,-1
---------------CAUAAAGUAGAAAGCACUACU---------------------------------------------------	864	0,0
---------------CAUAAAGUAGAAAGCACUACUu--------------------------------------------------	2	0,0
---------------CAUAAAGUAGAAAGCACUACUA--------------------------------------------------	101	0,1
---------------CAUAAAGUAGAAAGCACUACUAu-------------------------------------------------	9	0,1
---------------CAUAAAGUAGAAAGCACUACUAA-------------------------------------------------	20	0,2
----------------AUAAAGUAGAAAGCACUA-----------------------------------------------------	5	1,-2
----------------AUAAAGUAGAAAGCACUAC----------------------------------------------------	9	1,-1
----------------AUAAAGUAGAAAGCACUACU---------------------------------------------------	215	1,0
----------------AUAAAGUAGAAAGCACUACUA--------------------------------------------------	26	1,1
----------------AUAAAGUAGAAAGCACUACUAu-------------------------------------------------	10	1,1
----------------AUAAAGUAGAAAGCACUACUAA-------------------------------------------------	61	1,2
---------------------------------------------------UGUAGUGUUUCCUACUUU------------------	5	0,-5
---------------------------------------------------UGUAGUGUUUCCUACUUUAU----------------	79	0,-3
---------------------------------------------------UGUAGUGUUUCCUACUUUAUu---------------	13	0,-3
---------------------------------------------------UGUAGUGUUUCCUACUUUAUuu--------------	6	0,-3
---------------------------------------------------UGUAGUGUUUCCUACUUUAUG---------------	44	0,-2
---------------------------------------------------UGUAGUGUUUCCUACUUUAUGa--------------	28	0,-2
---------------------------------------------------UGUAGUGUUUCCUACUUUAUGaa-------------	2	0,-2
---------------------------------------------------UGUAGUGUUUCCUACUUUAUGu--------------	28	0,-2
---------------------------------------------------UGUAGUGUUUCCUACUUUAUGG--------------	681	0,-1
---------------------------------------------------UGUAGUGUUUCCUACUUUAUGGu-------------	27	0,-1
---------------------------------------------------UGUAGUGUUUCCUACUUUAUGGA-------------	402	0,0
---------------------------------------------------UGUAGUGUUUCCUACUUUAUGGAa------------	7	0,0
----------------------------------------------------GUAGUGUUUCCUACUUUAU----------------	69	1,-3
----------------------------------------------------GUAGUGUUUCCUACUUUAUu---------------	3	1,-3
----------------------------------------------------GUAGUGUUUCCUACUUUAUuu--------------	5	1,-3
----------------------------------------------------GUAGUGUUUCCUACUUUAUG---------------	46	1,-2
----------------------------------------------------GUAGUGUUUCCUACUUUAUGa--------------	5	1,-2
----------------------------------------------------GUAGUGUUUCCUACUUUAUGu--------------	57	1,-2
----------------------------------------------------GUAGUGUUUCCUACUUUAUGG--------------	636	1,-1
----------------------------------------------------GUAGUGUUUCCUACUUUAUGGc-------------	2	1,-1
----------------------------------------------------GUAGUGUUUCCUACUUUAUGGu-------------	29	1,-1
----------------------------------------------------GUAGUGUUUCCUACUUUAUGGA-------------	794	1,0
----------------------------------------------------GUAGUGUUUCCUACUUUAUGGAa------------	71	1,0
----------------------------------------------------GUAGUGUUUCCUACUUUAUGGAU------------	6	1,1
-----------------------------------------------------UAGUGUUUCCUACUUUAUG---------------	2	2,-2
-----------------------------------------------------UAGUGUUUCCUACUUUAUGG--------------	2	2,-1
-----------------------------------------------------UAGUGUUUCCUACUUUAUGGu-------------	2	2,-1
-----------------------------------------------------UAGUGUUUCCUACUUUAUGGA-------------	15	2,0
-----------------------------------------------------UAGUGUUUCCUACUUUAUGGAa------------	3	2,0
-----------------------------------------------------UAGUGUUUCCUACUUUAUGGAU------------	2	2,1
>hsa-mir-143	mi:27-48;MA:61-81	Normal
gcgcagcgcccugucucccagccugaGGUGCAGUGCUGCAUCUCUGGUcaguugggagucUGAGAUGAAGCACUGUAGCUCaggaagagagaaguuguucugcagc
-------------------------AGGUGCAGUGCUGCAUCUCU-------------------------------------------------------------	20	-1,-3
-------------------------AGGUGCAGUGCUGCAUCUCUG------------------------------------------------------------	29	-1,-2
-------------------------AGGUGCAGUGCUGCAUCUCUGa-----------------------------------------------------------	84	-1,-2
-------------------------AGGUGCAGUGCUGCAUCUCUGaa----------------------------------------------------------	9	-1,-2
-------------------------AGGUGCAGUGCUGCAUCUCUGu-----------------------------------------------------------	18	-1,-2
-------------------------AGGUGCAGUGCUGCAUCUCUGG-----------------------------------------------------------	346	-1,-1
-------------------------AGGUGCAGUGCUGCAUCUCUGGa----------------------------------------------------------	523	-1,-1
-------------------------AGGUGCAGUGCUGCAUCUCUGGaa---------------------------------------------------------	55	-1,-1
-------------------------AGGUGCAGUGCUGCAUCUCUGGau---------------------------------------------------------	20	-1,-1
-------------------------AGGUGCAGUGCUGCAUCUCUGGc----------------------------------------------------------	2	-1,-1
-------------------------AGGUGCAGUGCUGCAUCUCUGGU----------------------------------------------------------	79	-1,0
-------------------------AGGUGCAGUGCUGCAUCUCUGGUu---------------------------------------------------------	5	-1,0
-------------------------AGGUGCAGUGCUGCAUCUCUGGUuu--------------------------------------------------------	2	-1,0
--------------------------GGUGCAGUGCUGCAUCUC--------------------------------------------------------------	30	0,-4
--------------------------GGUGCAGUGCUGCAUCUCU-------------------------------------------------------------	48	0,-3
--------------------------GGUGCAGUGCUGCAUCUCUG------------------------------------------------------------	114	0,-2
--------------------------GGUGCAGUGCUGCAUCUCUGa-----------------------------------------------------------	317	0,-2
--------------------------GGUGCAGUGCUGCAUCUCUGaa----------------------------------------------------------	41	0,-2
--------------------------GGUGCAGUGCUGCAUCUCUGau----------------------------------------------------------	8	0,-2
--------------------------GGUGCAGUGCUGCAUCUCUGc-----------------------------------------------------------	8	0,-2
--------------------------GGUGCAGUGCUGCAUCUCUGu-----------------------------------------------------------	67	0,-2
--------------------------GGUGCAGUGCUGCAUCUCUGuu----------------------------------------------------------	3	0,-2
--------------------------GGUGCAGUGCUGCAUCUCUGG-----------------------------------------------------------	5362	0,-1
--------------------------GGUGCAGUGCUGCAUCUCUGGa----------------------------------------------------------	2065	0,-1
--------------------------GGUGCAGUGCUGCAUCUCUGGaa---------------------------------------------------------	1018	0,-1
--------------------------GGUGCAGUGCUGCAUCUCUGGau---------------------------------------------------------	236	0,-1
--------------------------GGUGCAGUGCUGCAUCUCUGGc----------------------------------------------------------	6	0,-1
--------------------------GGUGCAGUGCUGCAUCUCUGGg----------------------------------------------------------	5	0,-1
--------------------------GGUGCAGUGCUGCAUCUCUGGU----------------------------------------------------------	1798	0,0
--------------------------GGUGCAGUGCUGCAUCUCUGGUa---------------------------------------------------------	192	0,0
--------------------------GGUGCAGUGCUGCAUCUCUGGUaa--------------------------------------------------------	31	0,0
--------------------------GGUGCAGUGCUGCAUCUCUGGUau--------------------------------------------------------	53	0,0
--------------------------GGUGCAGUGCUGCAUCUCUGGUg---------------------------------------------------------	10	0,0
--------------------------GGUGCAGUGCUGCAUCUCUGGUu---------------------------------------------------------	160	0,0
--------------------------GGUGCAGUGCUGCAUCUCUGGUuu--------------------------------------------------------	19	0,0
--------------------------GGUGCAGUGCUGCAUCUCUGGUC---------------------------------------------------------	133	0,1
--------------------------GGUGCAGUGCUGCAUCUCUGGUCu--------------------------------------------------------	38	0,1
--------------------------GGUGCAGUGCUGCAUCUCUGGUCuu-------------------------------------------------------	2	0,1
--------------------------GGUGCAGUGCUGCAUCUCUGGUCA--------------------------------------------------------	31	0,2
--------------------------GGUGCAGUGCUGCAUCUCUGGUCAu-------------------------------------------------------	3	0,2
----------------------------------------------------------UCUGAGAUGAAGCACUGUAGCUC-------------------------	5	-2,0
----------------------------------------------------------UCUGAGAUGAAGCACUGUAGCUCu------------------------	8	-2,0
-----------------------------------------------------------CUGAGAUGAAGCACUGUAG----------------------------	22	-1,-3
-----------------------------------------------------------CUGAGAUGAAGCACUGUAGa---------------------------	4	-1,-3
-----------------------------------------------------------CUGAGAUGAAGCACUGUAGC---------------------------	13	-1,-2
-----------------------------------------------------------CUGAGAUGAAGCACUGUAGCaa-------------------------	2	-1,-2
-----------------------------------------------------------CUGAGAUGAAGCACUGUAGCU--------------------------	92	-1,-1
-----------------------------------------------------------CUGAGAUGAAGCACUGUAGCUa-------------------------	4	-1,-1
-----------------------------------------------------------CUGAGAUGAAGCACUGUAGCUaa------------------------	9	-1,-1
-----------------------------------------------------------CUGAGAUGAAGCACUGUAGCUu-------------------------	3	-1,-1
-----------------------------------------------------------CUGAGAUGAAGCACUGUAGCUuu------------------------	2	-1,-1
-----------------------------------------------------------CUGAGAUGAAGCACUGUAGCUC-------------------------	139	-1,0
-----------------------------------------------------------CUGAGAUGAAGCACUGUAGCUCu------------------------	196	-1,0
-----------------------------------------------------------CUGAGAUGAAGCACUGUAGCUCuu-----------------------	17	-1,0
-----------------------------------------------------------CUGAGAUGAAGCACUGUAGCUCA------------------------	51	-1,1
[truncated: 23,292 more rows]
